# Supplementary material for: Impacts of dietary exposure to pesticides on faecal microbiome metabolism in adult twins
Source: Environ Health. 2022 May 3;21:46. doi: 10.1186/s12940-022-00860-0 (PMC9063241; doi:10.1186/s12940-022-00860-0)
Supplement: Supplementary file 1 — Additional file 1. [file 12940_2022_860_MOESM1_ESM.xlsx]

## Sheet: Content
	Table of Content
	S1	Creatinine_adjusted_maaslin2_output_glyphosate _Metabolomics
	S2	Creatinine_adjusted_maaslin2_output_glyphosate _Metagenomics
	S3	Creatinine_adjusted_maaslin2_output_Br2CA _Metabolomics
	S4	Creatinine_adjusted_maaslin2_output_Cis.Cl2CA _Metabolomics
	S5	Creatinine_adjusted_maaslin2_output_DEP _Metabolomics
	S6	Creatinine_adjusted_maaslin2_output_Trans.Cl2CA _Metabolomics
	S7	Creatinine_adjusted_maaslin2_output_X3.PBA _Metabolomics
	S8	Creatinine_adjusted_maaslin2_output_sumDAP _Metabolomics
	S9	Creatinine_adjusted_maaslin2_output_sumDEP _Metabolomics
	S10	Creatinine_adjusted_maaslin2_output_sumDMP _Metabolomics
	S11	Creatinine_adjusted_maaslin2_output_Br2CA _Metagenomics
	S12	Creatinine_adjusted_maaslin2_output_Cis.Cl2CA _Metagenomics
	S13	Creatinine_adjusted_maaslin2_output_DEP _Metagenomics
	S14	Creatinine_adjusted_maaslin2_output_Trans.Cl2CA _Metagenomics
	S15	Creatinine_adjusted_maaslin2_output_X3.PBA _Metagenomics
	S16	Creatinine_adjusted_maaslin2_output_sumDAP _Metagenomics
	S17	Creatinine_adjusted_maaslin2_output_sumDEP _Metagenomics
	S18	Creatinine_adjusted_maaslin2_output_sumDMP _Metagenomics
	S19	Creatinine_adjusted_maaslin2_output_Br2CA _Urine_Metabolomics
	S20	Creatinine_adjusted_maaslin2_output_Cis.Cl2CA _Urine_Metabolomics
	S21	Creatinine_adjusted_maaslin2_output_DEP _Urine_Metabolomics
	S22	Creatinine_adjusted_maaslin2_output_Trans.Cl2CA _Urine_Metabolomics
	S23	Creatinine_adjusted_maaslin2_output_X3.PBA _Urine_Metabolomics
	S24	Creatinine_adjusted_maaslin2_output_glyphosate _Urine_Metabolomics
	S25	Creatinine_adjusted_maaslin2_output_sumDAP _Urine_Metabolomics
	S26	Creatinine_adjusted_maaslin2_output_sumDEP _Urine_Metabolomics
	S27	Creatinine_adjusted_maaslin2_output_sumDMP _Urine_Metabolomics

## Sheet: S1
metadata	feature	value	coef	stderr	N	N.not.0	pval	qval
glyphosate	X2.hydroxylignocerate.	yes	0.330214	0.0990747	124	124	0.00114856	0.194408
age	X2R.3R.dihydroxybutyrate	age	-0.111899	0.0347579	124	124	0.00202819	0.194408
Creatinine	X2S.3R.dihydroxybutyrate	Creatinine	0.0975097	0.0307388	124	124	0.00192524	0.194408
age	X3.4.dihydroxybutyrate	age	-0.124408	0.0331238	124	124	0.000382032	0.194408
Creatinine	X3.aminoisobutyrate	Creatinine	0.16167	0.0507172	124	124	0.001834	0.194408
glyphosate	X3.carboxyadipate	yes	0.268503	0.0845043	124	124	0.00190648	0.194408
glyphosate	X3.hydroxystearate	yes	0.508568	0.137303	124	124	0.000332237	0.194408
Creatinine	X4.imidazoleacetate	Creatinine	0.164734	0.0502245	124	124	0.00139728	0.194408
age	arabonate.xylonate	age	-0.308289	0.0873588	124	124	0.000911425	0.194408
age	gluconate	age	-0.387423	0.102796	124	124	0.000442749	0.194408
Creatinine	glycosyl.N.stearoyl.sphingosine..d18.1.18.0.	Creatinine	0.158421	0.0465308	124	124	0.000903651	0.194408
glyphosate	lactobacillic.acid	yes	0.251123	0.074065	124	124	0.000960127	0.194408
age	mannitol.sorbitol	age	-0.184181	0.0584273	124	124	0.00205009	0.194408
age	mannonate.	age	-0.376991	0.0977146	124	124	0.000347951	0.194408
age	mannose	age	-0.157955	0.0449304	124	124	0.000825569	0.194408
Creatinine	N.acetyl.isoputreanine	Creatinine	0.134062	0.0413692	124	124	0.00158005	0.194408
age	N2.methylarginine	age	-0.15614	0.0470843	124	124	0.00148927	0.194408
glyphosate	pentadecanoate..15.0.	yes	0.239819	0.0725535	124	124	0.00128955	0.194408
glyphosate	phosphate	yes	0.414618	0.124392	124	124	0.00114745	0.194408
age	ribulonate.xylulonate.lyxonate.	age	-0.148924	0.044434	124	124	0.00157566	0.194408
glyphosate	saccharopine	yes	0.341874	0.1077	124	124	0.00192926	0.194408
glyphosate	stearate..18.0.	yes	0.252291	0.0749625	124	124	0.00104251	0.194408
Creatinine	stigmasterol	Creatinine	0.0958338	0.0304034	124	124	0.00205205	0.194408
age	xylose	age	-0.235772	0.0735941	124	124	0.00211601	0.194408
age	fructose	age	-0.202988	0.0657101	124	124	0.00249915	0.211947
glyphosate	palmitoylcholine	yes	0.335731	0.108422	124	124	0.00247345	0.211947
Creatinine	dihomo.linolenoylcarnitine..C20.3n3.or.6..	Creatinine	-0.135636	0.0445024	124	124	0.00284029	0.231957
Creatinine	X2.hydroxyquinoline	Creatinine	-0.188587	0.0621889	124	124	0.00297905	0.2346
glyphosate	skatol	yes	0.307039	0.101457	124	124	0.00311488	0.236838
Creatinine	N.butyryl.phenylalanine	Creatinine	0.252876	0.0846991	124	124	0.00343876	0.252749
Creatinine	X2.pyrrolidinone	Creatinine	0.111732	0.0378167	124	124	0.00377495	0.268509
Creatinine	arabitol.xylitol	Creatinine	0.266845	0.0913533	124	124	0.00417519	0.270773
Creatinine	eicosanoylsphingosine..d20.1..	Creatinine	0.157517	0.0536425	124	124	0.00400876	0.270773
age	maleate	age	-0.087276	0.0292852	124	124	0.00410933	0.270773
age	arabinose	age	-0.145568	0.0501871	124	124	0.0044388	0.272761
Creatinine	lithocholate.sulfate..1.	Creatinine	0.121935	0.0420552	124	124	0.00445325	0.272761
Creatinine	cerotoylcarnitine..C26..	Creatinine	0.0593329	0.0207467	124	124	0.00500873	0.285667
glyphosate	delta.tocopherol	yes	0.202414	0.0709784	124	124	0.0051802	0.285667
age	ferulate	age	-0.191194	0.0660929	124	124	0.00518216	0.285667
glyphosate	LAHSA..18.2.OH.18.0..	yes	0.361667	0.126584	124	124	0.00505277	0.285667
Creatinine	deoxycholic.acid..12.or.24..sulfate.	Creatinine	0.285613	0.100706	124	124	0.00536874	0.288734
Creatinine	X3.hydroxylaurate	Creatinine	0.102376	0.0363446	124	124	0.00568658	0.290731
age	X3.hydroxyvalerate	age	-0.142757	0.0500911	124	124	0.00587442	0.290731
Creatinine	cholesterol	Creatinine	0.110748	0.040048	124	124	0.00659255	0.290731
age	enterolactone	age	-0.126171	0.0454016	124	124	0.00633878	0.290731
age	maltose	age	-0.205919	0.0739638	124	124	0.00624698	0.290731
glyphosate	myristoleate..14.1n5.	yes	-0.218688	0.0784691	124	124	0.00622738	0.290731
Creatinine	N.delta.acetylornithine	Creatinine	0.102807	0.0371257	124	124	0.0065533	0.290731
Creatinine	palmitoleoylcarnitine..C16.1..	Creatinine	-0.119125	0.0430097	124	124	0.00651072	0.290731
Creatinine	sphinganine	Creatinine	0.148296	0.0526688	124	124	0.00578704	0.290731
Creatinine	X12.ketolithocholate	Creatinine	0.123829	0.0451159	124	124	0.00703354	0.302134
Creatinine	methionine.sulfone	Creatinine	0.109843	0.0397482	124	124	0.00712516	0.302134
Creatinine	X3.hydroxystearate	Creatinine	-0.190694	0.0698861	124	124	0.00733917	0.305337
age	glycerate	age	-0.131585	0.047676	124	124	0.00752793	0.30739
glyphosate	X2.hydroxynervonate.	yes	0.276044	0.102823	124	124	0.00830929	0.313778
Creatinine	X3.hydroxymyristate	Creatinine	0.101337	0.0376057	124	124	0.00807189	0.313778
Creatinine	X3.indoleglyoxylic.acid	Creatinine	0.164146	0.0619066	124	124	0.00920625	0.313778
Creatinine	X7.12.diketolithocholate	Creatinine	0.16402	0.0618925	124	124	0.00914136	0.313778
age	caffeate	age	-0.227043	0.0847018	124	124	0.00934898	0.313778
Creatinine	calystegine.A3	Creatinine	0.190417	0.0707238	124	124	0.00812615	0.313778
glyphosate	carboxyethyl.GABA	yes	0.141781	0.0541063	124	124	0.00992715	0.313778
glyphosate	flavin.mononucleotide..FMN.	yes	0.203167	0.07729	124	124	0.00970359	0.313778
age	galactonate	age	-0.240657	0.0884333	124	124	0.00864987	0.313778
glyphosate	isocaproate..i6.0.	yes	-0.285775	0.106764	124	124	0.0085053	0.313778
Creatinine	mevalonate	Creatinine	0.157707	0.0599672	124	124	0.00967153	0.313778
Creatinine	N.formylanthranilic.acid	Creatinine	0.0653158	0.0248593	124	124	0.00973862	0.313778
glyphosate	OAHSA..18.1.OH.18.0.	yes	0.283244	0.104928	124	124	0.00795793	0.313778
Creatinine	palmitoyl.ethanolamide	Creatinine	0.139883	0.0534032	124	124	0.0099612	0.313778
age	secoisolariciresinol	age	-0.122337	0.0466623	124	124	0.00989034	0.313778
glyphosate	Urolithin.A	yes	0.318313	0.119068	124	124	0.00869239	0.313778
age	cytosine	age	-0.149211	0.0566968	124	124	0.0106619	0.326824
age	propionylcarnitine..C3.	age	-0.118982	0.0452526	124	124	0.0106718	0.326824
glyphosate	X2.hydroxybehenate	yes	0.247313	0.0963756	124	124	0.0115356	0.330336
age	X3.hydroxy.3.methylglutarate	age	-0.134758	0.0518474	124	124	0.0114968	0.330336
Creatinine	lactosyl.N.palmitoyl.sphingosine..d18.1.16.0.	Creatinine	0.106173	0.041187	124	124	0.0111626	0.330336
Creatinine	linolenoylcarnitine..C18.3..	Creatinine	0.0901363	0.034995	124	124	0.0112948	0.330336
Creatinine	N.butyryl.isoleucine	Creatinine	0.170696	0.0664434	124	124	0.01146	0.330336
age	indolelactate	age	-0.162059	0.062481	124	124	0.0118621	0.331088
Creatinine	N.butyryl.leucine	Creatinine	0.179249	0.0700663	124	124	0.0117798	0.331088
Creatinine	X1.2.dilinolenoyl.galactosylglycerol..18.3.18.3..	Creatinine	0.154126	0.0607232	124	124	0.0124594	0.343148
Creatinine	hyocholate	Creatinine	0.0966018	0.0381351	124	124	0.0126054	0.343148
age	glucuronate	age	-0.117499	0.0461742	124	124	0.0133909	0.360084
glyphosate	X.12.or.13..methylmyristate..a15.0.or.i15.0.	yes	0.191377	0.0775	124	124	0.0151893	0.364388
glyphosate	X.14.or.15..methylpalmitate..a17.0.or.i17.0.	yes	0.239979	0.0982764	124	124	0.0161945	0.364388
glyphosate	X2.hydroxyarachidate.	yes	0.250434	0.101452	124	124	0.0150159	0.364388
age	X2.keto.3.deoxy.gluconate	age	-0.194882	0.0782375	124	124	0.0152935	0.364388
Creatinine	X3..4.hydroxyphenyl.propionate	Creatinine	0.172039	0.0711731	124	124	0.0171588	0.364388
Creatinine	X3.ketosphinganine	Creatinine	0.0725802	0.0297396	124	124	0.0162289	0.364388
Creatinine	X5.aminovalerate	Creatinine	0.0794113	0.032595	124	124	0.0163195	0.364388
glyphosate	arachidate..20.0.	yes	0.203385	0.0818072	124	124	0.0143276	0.364388
Creatinine	ceramide..d18.2.24.1..d18.1.24.2..	Creatinine	0.100815	0.0416083	124	124	0.0169022	0.364388
age	cysteine.s.sulfate	age	-0.103781	0.0416189	124	124	0.0152375	0.364388
Creatinine	D.urobilin	Creatinine	0.163352	0.0654925	124	124	0.0139962	0.364388
glyphosate	gamma.tocopherol.beta.tocopherol	yes	0.09456	0.0388302	124	124	0.0164337	0.364388
Creatinine	heptadecasphingosine..d17.1.	Creatinine	0.170113	0.0701815	124	124	0.0169005	0.364388
Creatinine	heptanoate..7.0.	Creatinine	-0.138769	0.0567178	124	124	0.0158878	0.364388
Creatinine	lignoceroylcarnitine..C24..	Creatinine	0.0778951	0.0315916	124	124	0.0151009	0.364388
age	myo.inositol	age	-0.133382	0.0546109	124	124	0.0160592	0.364388
Creatinine	N.acetylhistamine	Creatinine	0.258764	0.1037	124	124	0.0139727	0.364388
glyphosate	N1.Methyl.2.pyridone.5.carboxamide	yes	-0.192405	0.0792821	124	124	0.0167641	0.364388
Creatinine	phenylalanylglycine	Creatinine	0.0930165	0.0382704	124	124	0.0165932	0.364388
Creatinine	pregnenetriol.sulfate.	Creatinine	0.0641912	0.0265608	124	124	0.0171865	0.364388
age	ribonate	age	-0.219437	0.0869912	124	124	0.0146583	0.364388
glyphosate	tryptophan.betaine	yes	-0.207773	0.0853093	124	124	0.0167286	0.364388
Creatinine	X7.methylguanine	Creatinine	0.234493	0.0972044	124	124	0.0174534	0.366522
Creatinine	methylmalonate..MMA.	Creatinine	0.135235	0.0562017	124	124	0.0176562	0.367282
glyphosate	X4.guanidinobutanoate	yes	-0.174751	0.0730759	124	124	0.0185805	0.376774
Creatinine	N.propionylalanine	Creatinine	0.102972	0.0431595	124	124	0.0186251	0.376774
Creatinine	N2.acetyllysine	Creatinine	0.0639712	0.0267137	124	124	0.018563	0.376774
glyphosate	N.palmitoyl.phytosphingosine..t18.0.16.0.	yes	0.129136	0.0547016	124	124	0.0198861	0.398626
age	sedoheptulose	age	-0.149386	0.0626229	124	124	0.0200863	0.399012
Creatinine	alpha.ketoglutaramate.	Creatinine	0.0844444	0.0358802	124	124	0.0203107	0.399868
Creatinine	X3.hydroxytridecanoate	Creatinine	0.104869	0.0446924	124	124	0.0206056	0.402082
Creatinine	N6.N6.dimethyllysine	Creatinine	0.204308	0.0874229	124	124	0.0211113	0.404787
glyphosate	N6.carboxyethyllysine	yes	-0.184036	0.0785448	124	124	0.0210079	0.404787
age	N.alpha.acetylornithine	age	-0.0941246	0.0399885	124	124	0.0216648	0.411818
glyphosate	enterolactone	yes	0.207673	0.0900546	124	124	0.0228368	0.430386
glyphosate	raffinose	yes	-0.248455	0.107941	124	124	0.0230879	0.431431
Creatinine	N.acetylphenylalanine	Creatinine	0.127171	0.0553788	124	124	0.0234048	0.433677
glyphosate	eicosenoate..20.1.	yes	0.150972	0.0658703	124	124	0.0236744	0.435018
age	citrate	age	-0.0966928	0.0417847	124	124	0.0239099	0.43529
Creatinine	suberate..C8.DC.	Creatinine	-0.0530727	0.0232199	124	124	0.0242815	0.43529
Creatinine	valerylphenylalanine	Creatinine	0.120074	0.0525926	124	124	0.0242004	0.43529
Creatinine	X2.6.dihydroxybenzoic.acid	Creatinine	0.110071	0.0483926	124	124	0.0247991	0.438128
age	X2.hydroxyadipate	age	-0.104299	0.0461474	124	124	0.025632	0.438128
Creatinine	X4.hydroxycinnamate	Creatinine	0.108403	0.047944	124	124	0.025575	0.438128
Creatinine	campesterol	Creatinine	0.0848978	0.0373716	124	124	0.0248999	0.438128
age	hydroxymethylpyrimidine	age	-0.173176	0.0756823	124	124	0.0255503	0.438128
Creatinine	N.methylhydantoin	Creatinine	0.118714	0.05247	124	124	0.0254797	0.438128
Creatinine	X1.linoleoyl.GPE..18.2..	Creatinine	0.130895	0.058529	124	124	0.0271887	0.444438
Creatinine	X1.oleoyl.GPE..18.1.	Creatinine	0.074141	0.0331052	124	124	0.0270212	0.444438
glyphosate	X2R.3R.dihydroxybutyrate	yes	0.136495	0.0611391	124	124	0.0275928	0.444438
Creatinine	dehydroepiandrosterone.sulfate..DHEA.S.	Creatinine	0.0701513	0.0311644	124	124	0.0262664	0.444438
Creatinine	dodecanedioate..C12.DC.	Creatinine	-0.115875	0.0519232	124	124	0.027743	0.444438
Creatinine	N.acetyltryptophan	Creatinine	0.0709223	0.0317706	124	124	0.0274647	0.444438
glyphosate	nonadecanoate..19.0.	yes	0.193927	0.0866336	124	124	0.0270805	0.444438
Creatinine	ursodeoxycholate	Creatinine	0.153134	0.068755	124	124	0.0278152	0.444438
age	ursolic.acid	age	0.124918	0.0552922	124	124	0.0273546	0.444438
Creatinine	trimethylamine.N.oxide	Creatinine	0.0962448	0.0434433	124	124	0.0286476	0.454446
Creatinine	phenylalanylalanine	Creatinine	0.0640842	0.0290624	124	124	0.0293913	0.462914
Creatinine	X3..3.hydroxyphenyl.propionate	Creatinine	0.165096	0.0752066	124	124	0.0300872	0.467199
age	X4.hydroxyphenylpyruvate	age	-0.14153	0.0637079	124	124	0.0299565	0.467199
glyphosate	docosadienoate..22.2n6.	yes	0.315363	0.144013	124	124	0.0305146	0.467255
Creatinine	histamine	Creatinine	0.229325	0.104586	124	124	0.0303054	0.467255
age	X3.hydroxybutyrate..BHBA.	age	-0.151488	0.0693128	124	124	0.0325063	0.4886
glyphosate	arginine	yes	-0.179017	0.0827655	124	124	0.032784	0.4886
Creatinine	biliverdin	Creatinine	0.0634844	0.0294655	124	124	0.0332136	0.4886
age	diacylglycerol..16.1.18.2..2...16.0.18.3..1...	age	-0.0768942	0.0355011	124	124	0.0323081	0.4886
glyphosate	homocitrulline	yes	-0.176429	0.0816644	124	124	0.0332381	0.4886
age	p.cresol.sulfate	age	-0.130078	0.0603219	124	124	0.0330649	0.4886
age	X2.4.dihydroxybutyrate	age	-0.106663	0.0491422	124	124	0.0335931	0.489197
Creatinine	tryptophylglycine	Creatinine	0.0597719	0.0278238	124	124	0.0337224	0.489197
Creatinine	X1.linoleoyl.2.linolenoyl.GPC..18.2.18.3..	Creatinine	0.104995	0.0491024	124	124	0.0345379	0.489473
age	X2.hydroxylignocerate.	age	-0.109548	0.0507268	124	124	0.0346554	0.489473
Creatinine	X3.7.dimethylurate	Creatinine	0.148854	0.0696819	124	124	0.0349365	0.489473
Creatinine	X3.amino.2.piperidone	Creatinine	0.117965	0.0554025	124	124	0.0352953	0.489473
Creatinine	X4.acetamidobutanoate	Creatinine	0.104723	0.0488259	124	124	0.0340065	0.489473
Creatinine	butyrylglycine	Creatinine	0.0715324	0.0335009	124	124	0.0350933	0.489473
Creatinine	N.acetyl.1.methylhistidine.	Creatinine	0.113258	0.0531594	124	124	0.0351865	0.489473
glyphosate	alpha.tocopherol	yes	0.094049	0.0445655	124	124	0.0369807	0.493953
Creatinine	azelate..C9.DC.	Creatinine	-0.0706164	0.033406	124	124	0.0369659	0.493953
Creatinine	formiminoglutamate	Creatinine	0.107378	0.0509253	124	124	0.0371211	0.493953
age	guanine	age	-0.0840318	0.0393736	124	124	0.0374105	0.493953
age	N.acetyltaurine	age	-0.183337	0.0862088	124	124	0.037218	0.493953
Creatinine	N6.carboxymethyllysine	Creatinine	0.096721	0.0458975	124	124	0.0372006	0.493953
glyphosate	phytanate	yes	0.217991	0.103246	124	124	0.0368977	0.493953
age	ribulose.xylulose	age	-0.103727	0.0484614	124	124	0.0361406	0.493953
Creatinine	glycylvaline	Creatinine	0.0622192	0.0295821	124	124	0.0377116	0.494035
glyphosate	N.carbamoylalanine	yes	-0.101707	0.0484124	124	124	0.0378648	0.494035
glyphosate	X.15.2..anacardic.acid	yes	0.387708	0.185141	124	124	0.0385725	0.495276
age	X1.linoleoyl.2.linolenoyl.GPC..18.2.18.3..	age	-0.102869	0.0494775	124	124	0.0397568	0.495276
Creatinine	X2.hydroxypalmitate	Creatinine	0.0953511	0.0455165	124	124	0.0383039	0.495276
Creatinine	dihydroferulate	Creatinine	0.0828988	0.0398408	124	124	0.0396821	0.495276
glyphosate	N.acetyltryptophan	yes	-0.132071	0.0634988	124	124	0.0396814	0.495276
glyphosate	pantothenate	yes	-0.199255	0.0954743	124	124	0.0392915	0.495276
Creatinine	pentose.acid.	Creatinine	0.107615	0.0516851	124	124	0.039474	0.495276
glyphosate	tricarballylate	yes	0.234356	0.112191	124	124	0.0388731	0.495276
Creatinine	X2.methylbutyrylphenylalanine	Creatinine	0.0925268	0.0447238	124	124	0.0407317	0.495791
Creatinine	chenodeoxycholic.acid.sulfate..1.	Creatinine	0.148156	0.0714864	124	124	0.0403789	0.495791
Creatinine	imidazole.propionate	Creatinine	0.164022	0.0790035	124	124	0.0400464	0.495791
glyphosate	N6.methyladenosine	yes	-0.172357	0.0831468	124	124	0.0405714	0.495791
Creatinine	stearoyl.ethanolamide	Creatinine	0.15021	0.0726778	124	124	0.0409225	0.495791
Creatinine	N6.carboxyethyllysine	Creatinine	0.083232	0.0403031	124	124	0.0411954	0.496371
age	N.carbamoylalanine	age	0.0550304	0.0264511	124	124	0.0416386	0.498985
Creatinine	X3.hydroxysebacate	Creatinine	0.0915763	0.0446834	124	124	0.0428151	0.500329
Creatinine	biotin	Creatinine	-0.0648905	0.0317673	124	124	0.043293	0.500329
glyphosate	erucate..22.1n9.	yes	0.25847	0.126452	124	124	0.043274	0.500329
Creatinine	glycosyl.N.palmitoyl.sphingosine..d18.1.16.0.	Creatinine	0.107304	0.0522816	124	124	0.0423314	0.500329
Creatinine	hexadecasphingosine..d16.1..	Creatinine	0.130399	0.0638934	124	124	0.043591	0.500329
Creatinine	N..2.hydroxypalmitoyl..sphingosine..d18.1.16.0.2OH..	Creatinine	-0.0799296	0.0392175	124	124	0.043793	0.500329
Creatinine	N1.methyladenosine	Creatinine	0.101196	0.0492707	124	124	0.0423279	0.500329
Creatinine	N6.methyllysine	Creatinine	0.104798	0.0512991	124	124	0.043325	0.500329
glyphosate	theanine	yes	0.132993	0.0651711	124	124	0.0437838	0.500329
glyphosate	N..2.hydroxypalmitoyl..sphingosine..d18.1.16.0.2OH..	yes	0.156888	0.0770319	124	124	0.0440742	0.500946
Creatinine	alpha.hydroxyisocaproate	Creatinine	0.176757	0.0870807	124	124	0.0446061	0.504393
glyphosate	X1.oleoyl.GPE..18.1.	yes	-0.129808	0.0649201	124	124	0.0480387	0.505242
Creatinine	X2.methylcitrate.homocitrate	Creatinine	0.0937936	0.0469229	124	124	0.0478998	0.505242
Creatinine	X3.formylindole	Creatinine	0.104967	0.0523126	124	124	0.0474103	0.505242
age	X3.hydroxyarachidate.	age	-0.102818	0.0510409	124	124	0.0480161	0.505242
Creatinine	X3.methyladipate	Creatinine	-0.0702815	0.0352587	124	124	0.0487511	0.505242
age	X4.methyl.2.oxopentanoate	age	-0.209115	0.103614	124	124	0.0478338	0.505242
Creatinine	X5alpha.pregnan.3beta.20alpha.diol.monosulfate..1.	Creatinine	0.0958584	0.0483061	124	124	0.0495222	0.505242
glyphosate	alpha.tocotrienol	yes	0.103781	0.0515899	124	124	0.0466886	0.505242
age	glycodeoxycholate	age	0.143853	0.0714498	124	124	0.0481882	0.505242
glyphosate	guanosine	yes	-0.191798	0.0953942	124	124	0.0466864	0.505242
age	histidine	age	0.0709622	0.0354879	124	124	0.0497222	0.505242
Creatinine	N.isobutyryl.phenylalanine	Creatinine	0.108485	0.0546922	124	124	0.0496088	0.505242
age	N6.methyladenosine	age	0.0980826	0.0489414	124	124	0.0493605	0.505242
Creatinine	p.cresol	Creatinine	0.0750276	0.0370188	124	124	0.0449418	0.505242
Creatinine	ribitol	Creatinine	0.0903626	0.045214	124	124	0.0484387	0.505242
Creatinine	riboflavin..Vitamin.B2.	Creatinine	0.0688517	0.0343468	124	124	0.0474375	0.505242
Creatinine	ribulonate.xylulonate.lyxonate.	Creatinine	0.0870148	0.0435403	124	124	0.0479582	0.505242
Creatinine	sebacate..C10.DC.	Creatinine	-0.0521123	0.0259486	124	124	0.0472151	0.505242
glyphosate	serotonin	yes	0.158127	0.0786266	124	124	0.0467006	0.505242
Creatinine	sphingosine	Creatinine	0.146264	0.0724796	124	124	0.0459905	0.505242
Creatinine	stearoylcarnitine..C18.	Creatinine	0.126644	0.0629977	124	124	0.0466928	0.505242
Creatinine	threonate	Creatinine	0.0771009	0.0388546	124	124	0.0496321	0.505242
glyphosate	X1.2.dilinolenoyl.galactosylglycerol..18.3.18.3..	yes	-0.235267	0.119225	124	124	0.0509675	0.506231
Creatinine	X2.hydroxy.3.methylvalerate	Creatinine	0.156783	0.0793756	124	124	0.0505609	0.506231
age	caprate..10.0.	age	-0.17492	0.0878746	124	124	0.0508535	0.506231
age	glucose	age	-0.129862	0.0652596	124	124	0.0509341	0.506231
Creatinine	tyrosol	Creatinine	0.0721714	0.0364844	124	124	0.0502237	0.506231
age	laurate..12.0.	age	-0.247827	0.124974	124	124	0.0517896	0.507538
Creatinine	N.acetylputrescine	Creatinine	0.18466	0.0939241	124	124	0.05163	0.507538
age	palmitoyl.linolenoyl.glycerol..16.0.18.3...2..	age	-0.138757	0.0699461	124	124	0.0516138	0.507538
Creatinine	erucate..22.1n9.	Creatinine	-0.125823	0.0641341	124	124	0.0521267	0.508581
glyphosate	X3.methylglutarate.2.methylglutarate	yes	0.108137	0.0553912	124	124	0.0533642	0.512341
Creatinine	N.acetylisoleucine	Creatinine	0.112571	0.0576542	124	124	0.0532514	0.512341
glyphosate	picolinate	yes	-0.156011	0.0799389	124	124	0.0534414	0.512341
glyphosate	pterin	yes	0.165608	0.0847289	124	124	0.053046	0.512341
age	X2.3.dimethylsuccinate	age	-0.0642009	0.0328544	124	124	0.0549963	0.516029
Creatinine	X2.8.quinolinediol	Creatinine	-0.189474	0.0975348	124	124	0.0544229	0.516029
age	maltotriose	age	-0.158903	0.0818877	124	124	0.0546838	0.516029
glyphosate	N.acetylcitrulline	yes	-0.141255	0.0725964	124	124	0.0542037	0.516029
age	tyrosol	age	-0.0756117	0.0386579	124	124	0.0548305	0.516029
Creatinine	X1.methylurate	Creatinine	0.0659085	0.0341547	124	124	0.0561314	0.51623
glyphosate	X2.acetamidobutanoate	yes	-0.144231	0.0747646	124	124	0.056336	0.51623
age	X2.hydroxybehenate	age	-0.0959563	0.0493101	124	124	0.0559643	0.51623
age	X3.methyl.2.oxovalerate	age	-0.193474	0.0991275	124	124	0.0554483	0.51623
Creatinine	lithocholate	Creatinine	0.0517872	0.0267949	124	124	0.0556558	0.51623
age	tartronate..hydroxymalonate.	age	-0.0636665	0.0326376	124	124	0.0564224	0.51623
Creatinine	beta.sitosterol	Creatinine	0.0676549	0.0351932	124	124	0.0569479	0.518885
age	quinolinate	age	0.0370861	0.0193493	124	124	0.0576794	0.523387
age	X1.2.dipalmitoyl.GPC..16.0.16.0.	age	0.159202	0.0827386	124	124	0.0590158	0.529999
Creatinine	X2.hydroxymyristate	Creatinine	0.069295	0.036366	124	124	0.0591292	0.529999
age	oleoyl.ethanolamide	age	-0.107832	0.0560359	124	124	0.0588683	0.529999
glyphosate	X.N.1....N.8...acetylspermidine	yes	-0.282884	0.149812	124	124	0.0615701	0.530321
Creatinine	X2.hydroxybutyrate.2.hydroxyisobutyrate	Creatinine	0.0738938	0.0388383	124	124	0.0595638	0.530321
glyphosate	X3.hydroxybenzoate	yes	-0.141125	0.0746675	124	124	0.0612483	0.530321
Creatinine	X7.ketocholesterol	Creatinine	0.0519686	0.027529	124	124	0.0615203	0.530321
age	adenosine	age	-0.0954371	0.0499225	124	124	0.0603775	0.530321
Creatinine	citrate	Creatinine	0.0771586	0.040817	124	124	0.0611501	0.530321
Creatinine	indolelactate	Creatinine	0.116019	0.0614593	124	124	0.0615093	0.530321
glyphosate	oleoyl.oleoyl.glycerol..18.1.18.1...2..	yes	-0.233634	0.123246	124	124	0.0604284	0.530321
Creatinine	salicylate	Creatinine	0.0831641	0.0438517	124	124	0.0603358	0.530321
age	succinimide	age	-0.0505989	0.0264313	124	124	0.0603584	0.530321
glyphosate	X1.margaroylglycerol..17.0.	yes	0.16401	0.0894786	124	124	0.0693695	0.53111
glyphosate	X2.aminophenol	yes	0.0970397	0.0515557	124	124	0.0624782	0.53111
glyphosate	X2.pyrrolidinone	yes	-0.139389	0.0755829	124	124	0.0676439	0.53111
glyphosate	X3.7.dimethylurate	yes	-0.249943	0.134998	124	124	0.0671157	0.53111
Creatinine	X3.dehydroshikimate	Creatinine	0.0894221	0.0475841	124	124	0.0628223	0.53111
glyphosate	X3.hydroxybutyrate..BHBA.	yes	0.236154	0.128063	124	124	0.0677567	0.53111
glyphosate	X3.hydroxyhexanoate	yes	0.18336	0.098624	124	124	0.065533	0.53111
age	X3.hydroxylaurate	age	-0.0750684	0.0397774	124	124	0.063881	0.53111
Creatinine	X3.hydroxymargarate	Creatinine	0.116681	0.0624028	124	124	0.0639767	0.53111
glyphosate	X3.hydroxyvalerate	yes	0.179905	0.0973701	124	124	0.0671648	0.53111
age	apigenin	age	-0.100345	0.0532303	124	124	0.0638271	0.53111
Creatinine	arachidoylcarnitine..C20..	Creatinine	0.0953803	0.0519074	124	124	0.068815	0.53111
Creatinine	beta.alanine	Creatinine	0.109331	0.058766	124	124	0.0652992	0.53111
Creatinine	bilirubin..Z.Z.	Creatinine	0.0910075	0.0496384	124	124	0.0692491	0.53111
glyphosate	cinnamate	yes	-0.282366	0.150232	124	124	0.0630453	0.53111
age	gamma.tocopherol.beta.tocopherol	age	-0.0396053	0.0212057	124	124	0.0664492	0.53111
Creatinine	glutaminylleucine	Creatinine	0.0489083	0.0265716	124	124	0.068327	0.53111
Creatinine	glycerophosphorylcholine..GPC.	Creatinine	0.111089	0.0605036	124	124	0.0688439	0.53111
glyphosate	glycocholate	yes	-0.286755	0.155911	124	124	0.0684814	0.53111
glyphosate	heptenedioate..C7.1.DC..	yes	0.0845118	0.0460827	124	124	0.069215	0.53111
age	hydantoin.5.propionate	age	-0.0805799	0.0432784	124	124	0.0672966	0.53111
Creatinine	maleate	Creatinine	-0.0487981	0.026554	124	124	0.0686278	0.53111
Creatinine	N.acetylalanine	Creatinine	0.0779181	0.0423647	124	124	0.0684065	0.53111
Creatinine	N.acetylserine	Creatinine	0.0986479	0.0535832	124	124	0.0682156	0.53111
age	N.formylanthranilic.acid	age	-0.0497791	0.0266938	124	124	0.0667502	0.53111
Creatinine	N.palmitoyl.sphingadienine..d18.2.16.0..	Creatinine	0.0676943	0.0367508	124	124	0.0679675	0.53111
age	phenylpyruvate	age	-0.107128	0.0578698	124	124	0.0688905	0.53111
age	pristanate	age	0.0940814	0.0505365	124	124	0.067214	0.53111
Creatinine	sphingadienine	Creatinine	0.126289	0.0681595	124	124	0.0664533	0.53111
age	thiamin..Vitamin.B1.	age	-0.161343	0.0853852	124	124	0.0636026	0.53111
age	threonate	age	-0.0858507	0.0460491	124	124	0.0667599	0.53111
Creatinine	valylleucine	Creatinine	0.0621307	0.033207	124	124	0.0638063	0.53111
Creatinine	X5.hydroxyhexanoate	Creatinine	-0.0944193	0.0515884	124	124	0.0697161	0.531917
glyphosate	X2.aminoadipate	yes	0.0878974	0.0480803	124	124	0.0701904	0.533689
glyphosate	X.15.0..anacardic.acid	yes	0.206052	0.112885	124	124	0.0705575	0.534637
Creatinine	eicosenoylcarnitine..C20.1..	Creatinine	0.0881224	0.0483514	124	124	0.070954	0.5358
Creatinine	sulfate.	Creatinine	0.0973704	0.0535065	124	124	0.0713057	0.536618
age	X3.methyl.2.oxobutyrate	age	-0.190503	0.104318	124	124	0.0726368	0.544776
glyphosate	gamma.CEHC.sulfate	yes	0.0979711	0.0543152	124	124	0.0739731	0.552917
glyphosate	X.16.or.17..methylstearate..a19.0.or.i19.0.	yes	0.172801	0.0987792	124	124	0.0828065	0.553306
glyphosate	X1.2.dilinolenoyl.digalactosylglycerol..18.3.18.3.	yes	-0.143312	0.0796394	124	124	0.0745306	0.553306
Creatinine	X2..deoxyguanosine	Creatinine	0.0954111	0.0535121	124	124	0.0771573	0.553306
age	X2.8.quinolinediol	age	-0.172562	0.0982799	124	124	0.0816916	0.553306
Creatinine	X2.hydroxyadipate	Creatinine	0.080116	0.0457975	124	124	0.0828077	0.553306
glyphosate	X3.hydroxylaurate	yes	-0.125522	0.0716407	124	124	0.0824883	0.553306
glyphosate	X3.methylhistidine	yes	-0.250152	0.140692	124	124	0.0779815	0.553306
Creatinine	X4.hydroxycyclohexylcarboxylic.acid	Creatinine	-0.0748811	0.0427799	124	124	0.0826296	0.553306
age	alpha.ketoglutarate	age	-0.115987	0.0638827	124	124	0.074276	0.553306
glyphosate	aspartate	yes	0.0920685	0.0523551	124	124	0.0812777	0.553306
glyphosate	branched.chain.14.0.dicarboxylic.acid..	yes	-0.143472	0.0814494	124	124	0.0807856	0.553306
Creatinine	cinnamate	Creatinine	0.136693	0.0773966	124	124	0.0801495	0.553306
Creatinine	eicosenoate..20.1.	Creatinine	-0.0583938	0.0329619	124	124	0.0790488	0.553306
age	erythronate.	age	-0.0714829	0.0399233	124	124	0.0780769	0.553306
glyphosate	glycochenodeoxycholate	yes	-0.222695	0.124716	124	124	0.0767929	0.553306
glyphosate	glycosyl.N.stearoyl.sphingosine..d18.1.18.0.	yes	-0.167023	0.0929994	124	124	0.0750393	0.553306
Creatinine	glycylleucine	Creatinine	0.058067	0.0327785	124	124	0.079079	0.553306
Creatinine	hexadecasphinganine..d16.0..	Creatinine	0.0760043	0.0428342	124	124	0.0786357	0.553306
Creatinine	leucylglycine	Creatinine	0.0570816	0.032452	124	124	0.0812144	0.553306
glyphosate	N.acetylglutamine	yes	-0.0940583	0.0525569	124	124	0.0765153	0.553306
age	N.acetylmethionine.sulfoxide	age	-0.106445	0.060162	124	124	0.081672	0.553306
Creatinine	N.acetyltyrosine	Creatinine	0.0744584	0.0424749	124	124	0.0821781	0.553306
Creatinine	N.acetylvaline	Creatinine	0.0915701	0.0521034	124	124	0.0814115	0.553306
glyphosate	N.carbamoylputrescine	yes	-0.182696	0.104132	124	124	0.0819383	0.553306
Creatinine	N.methylalanine	Creatinine	0.105818	0.0589256	124	124	0.0750791	0.553306
glyphosate	nicotinate.ribonucleoside	yes	-0.167606	0.0937843	124	124	0.0769571	0.553306
age	ornithine	age	-0.111003	0.0623691	124	124	0.079792	0.553306
Creatinine	palmitoyl.dihydrosphingomyelin..d18.0.16.0..	Creatinine	0.0926452	0.0527866	124	124	0.0818314	0.553306
Creatinine	phenylpyruvate	Creatinine	0.0735162	0.041281	124	124	0.0780642	0.553306
glyphosate	pristanate	yes	0.176177	0.0990324	124	124	0.0778154	0.553306
Creatinine	pyroglutamine.	Creatinine	0.0779424	0.0439617	124	124	0.0788094	0.553306
Creatinine	pyrraline	Creatinine	0.104699	0.0593196	124	124	0.0801323	0.553306
glyphosate	sucrose	yes	-0.383405	0.217105	124	124	0.0799629	0.553306
age	taurine	age	-0.192129	0.107255	124	124	0.077921	0.553306
age	xanthurenate	age	-0.103412	0.0583424	124	124	0.0819701	0.553306
age	arachidate..20.0.	age	-0.0754771	0.0429694	124	124	0.0836435	0.555524
age	lanosterol	age	-0.0568991	0.0323675	124	124	0.0836141	0.555524
age	N.acetylserine	age	-0.110589	0.0630861	124	124	0.0842076	0.557591
Creatinine	phenylpropionylglycine	Creatinine	0.0702132	0.040382	124	124	0.0847231	0.559325
Creatinine	X1.2.dilinolenoyl.digalactosylglycerol..18.3.18.3.	Creatinine	0.0692236	0.0401099	124	124	0.0869704	0.562499
Creatinine	X1.palmitoyl.2.arachidonoyl.GPC..16.0.20.4n6.	Creatinine	-0.0679632	0.0391954	124	124	0.0856654	0.562499
Creatinine	X4.hydroxybenzyl.alcohol	Creatinine	0.0600948	0.0347642	124	124	0.0866097	0.562499
Creatinine	lithocholic.acid.sulfate..2.	Creatinine	0.159294	0.0921876	124	124	0.0865947	0.562499
Creatinine	N.propionylmethionine	Creatinine	0.109431	0.0633663	124	124	0.0867849	0.562499
Creatinine	nicotianamine	Creatinine	-0.0728222	0.0421976	124	124	0.0869896	0.562499
Creatinine	ornithine	Creatinine	0.0966086	0.055903	124	124	0.0865924	0.562499
Creatinine	X7.methylurate	Creatinine	0.071127	0.0414564	124	124	0.088822	0.56399
Creatinine	deoxycholate	Creatinine	0.087789	0.0511902	124	124	0.0889563	0.56399
glyphosate	dimethylarginine..SDMA...ADMA.	yes	-0.212634	0.123661	124	124	0.0881733	0.56399
Creatinine	N.acetylleucine	Creatinine	0.115298	0.0669293	124	124	0.0875714	0.56399
Creatinine	N.palmitoyl.phytosphingosine..t18.0.16.0.	Creatinine	0.04712	0.0274312	124	124	0.0884573	0.56399
glyphosate	spermidine	yes	-0.204284	0.118755	124	124	0.0880264	0.56399
age	tricarballylate	age	-0.0996327	0.0576749	124	124	0.0890107	0.56399
Creatinine	X1.methylxanthine	Creatinine	0.0904347	0.0529825	124	124	0.0905255	0.568686
age	dihydroferulate	age	-0.0797772	0.0463986	124	124	0.0902586	0.568686
Creatinine	indole	Creatinine	0.103743	0.0607744	124	124	0.0904303	0.568686
Creatinine	X3.hydroxy.3.methylglutarate	Creatinine	0.0790233	0.0463417	124	124	0.0907984	0.56878
Creatinine	gamma.CEHC	Creatinine	0.0761969	0.0447265	124	124	0.0912008	0.569682
age	N.acetylglucosamine.N.acetylgalactosamine	age	-0.0852819	0.0498072	124	124	0.0916151	0.570653
age	lignoceroylcarnitine..C24..	age	0.0539115	0.031833	124	124	0.0929623	0.577414
Creatinine	X3.methylxanthine	Creatinine	0.0701256	0.041502	124	124	0.093897	0.58029
glyphosate	gamma.tocotrienol	yes	0.0786646	0.0465632	124	124	0.0939517	0.58029
glyphosate	carnitine	yes	0.151658	0.0900577	124	124	0.0948608	0.584268
age	X5alpha.androstan.3beta.17beta.diol.monosulfate..1.	age	-0.0774203	0.0456874	124	124	0.0953014	0.585347
Creatinine	X2.hydroxyphenylacetate	Creatinine	0.0798068	0.0477932	124	124	0.0975848	0.58739
Creatinine	X3.carboxy.4.methyl.5.pentyl.2.furanpropionate..3.CMPFP...	Creatinine	0.0637791	0.0380835	124	124	0.0966367	0.58739
Creatinine	X4.hydroxybenzoate	Creatinine	0.0704746	0.0421457	124	124	0.0971204	0.58739
glyphosate	X4.ureidobutyrate	yes	-0.152422	0.09138	124	124	0.0980323	0.58739
glyphosate	acesulfame	yes	-0.351686	0.211329	124	124	0.0987866	0.58739
glyphosate	behenoyl.ethanolamide..22.0..	yes	-0.145194	0.0871949	124	124	0.0988308	0.58739
Creatinine	glycylisoleucine	Creatinine	0.0522612	0.0313848	124	124	0.0986808	0.58739
glyphosate	hydroxy.N6.N6.N6.trimethyllysine.	yes	0.0975047	0.0585131	124	124	0.0982955	0.58739
age	linolenoyl.linolenoyl.glycerol..18.3.18.3...2..	age	-0.270915	0.161146	124	124	0.0976835	0.58739
Creatinine	N.stearoyl.sphingosine..d18.1.18.0..	Creatinine	0.0883214	0.0529273	124	124	0.0980091	0.58739
age	phosphate	age	-0.106761	0.0634169	124	124	0.0973575	0.58739
age	stearate..18.0.	age	-0.069497	0.0412789	124	124	0.097033	0.58739
Creatinine	isocaproate..i6.0.	Creatinine	0.0891813	0.0537256	124	124	0.0995605	0.589842
Creatinine	N6.acetyllysine	Creatinine	0.0433888	0.026146	124	124	0.0997783	0.589842
glyphosate	X2.hydroxypalmitate	yes	0.150271	0.0909723	124	124	0.101205	0.59165
age	caprylate..8.0.	age	-0.131805	0.0792782	124	124	0.101426	0.59165
Creatinine	erythronate.	Creatinine	0.0545771	0.0329819	124	124	0.100786	0.59165
age	glycerol	age	-0.122922	0.0744154	124	124	0.101203	0.59165
age	myristate..14.0.	age	-0.0970714	0.0581967	124	124	0.10043	0.59165
age	homocitrulline	age	0.092177	0.0556155	124	124	0.102257	0.594336
Creatinine	taurodeoxycholate	Creatinine	0.0657806	0.0399664	124	124	0.102425	0.594336
Creatinine	arachidoyl.ethanolamide..20.0..	Creatinine	0.0634524	0.0386454	124	124	0.103318	0.596378
glyphosate	pantoate	yes	0.189311	0.115037	124	124	0.103056	0.596378
age	imidazole.lactate	age	-0.069661	0.0422157	124	124	0.103745	0.597281
age	X2.3.dihydroxyisovalerate	age	-0.184787	0.112253	124	124	0.104453	0.597948
Creatinine	glycerol.3.phosphate	Creatinine	-0.0820646	0.0501189	124	124	0.104189	0.597948
Creatinine	stigmastadienone	Creatinine	0.040548	0.0247988	124	124	0.104675	0.597948
Creatinine	deoxycholic.acid.3.sulfate	Creatinine	0.15995	0.0980777	124	124	0.105565	0.598393
age	m.tyramine	age	0.0977336	0.0598406	124	124	0.105063	0.598393
Creatinine	taurine	Creatinine	0.169877	0.104246	124	124	0.105838	0.598393
glyphosate	tryptamine	yes	0.229855	0.140891	124	124	0.105699	0.598393
glyphosate	azelate..C9.DC.	yes	0.104796	0.0643196	124	124	0.10663	0.601327
age	palmitoylcholine	age	0.0996016	0.0609563	124	124	0.107015	0.601959
glyphosate	guanine	yes	-0.125056	0.0771728	124	124	0.107808	0.604876
Creatinine	X1.2.dilinoleoyl.galactosylglycerol..18.2.18.2..	Creatinine	0.082024	0.0509214	124	124	0.109889	0.606374
age	X2.hydroxysebacate	age	0.0501372	0.0311612	124	124	0.110275	0.606374
age	X4.methylcatechol.sulfate	age	-0.0759005	0.0470364	124	124	0.109251	0.606374
Creatinine	enterolactone	Creatinine	-0.0728355	0.0450574	124	124	0.108633	0.606374
Creatinine	flavin.mononucleotide..FMN.	Creatinine	-0.0622875	0.0386708	124	124	0.109892	0.606374
glyphosate	glycoursodeoxycholate	yes	-0.167198	0.103682	124	124	0.109535	0.606374
glyphosate	methylphosphate	yes	0.254256	0.15794	124	124	0.110085	0.606374
Creatinine	N.acetyl.beta.alanine	Creatinine	0.0827568	0.0512279	124	124	0.108866	0.606374
glyphosate	deoxymugineic.acid	yes	-0.183604	0.114273	124	124	0.11095	0.607265
Creatinine	N.acetylmethionine	Creatinine	0.0777911	0.0484456	124	124	0.110988	0.607265
glyphosate	X.R..salsolinol	yes	0.158217	0.0986607	124	124	0.111442	0.608242
age	deoxycholic.acid..12.or.24..sulfate.	age	-0.171667	0.106585	124	124	0.112025	0.609913
glyphosate	formiminoglutamate	yes	0.159446	0.0999808	124	124	0.113633	0.617147
age	deoxycholate	age	0.0856512	0.0534593	124	124	0.114174	0.618562
glyphosate	bilirubin..Z.Z.	yes	-0.155251	0.0980381	124	124	0.116062	0.620042
age	oleoyl.linolenoyl.glycerol..18.1.18.3...2..	age	-0.149328	0.0937008	124	124	0.11587	0.620042
Creatinine	p.hydroxybenzaldehyde	Creatinine	0.101286	0.063978	124	124	0.116056	0.620042
age	pseudouridine	age	-0.0947013	0.0594648	124	124	0.116127	0.620042
glyphosate	sitostanol	yes	0.110028	0.0694938	124	124	0.116135	0.620042
age	tryptophan.betaine	age	-0.0930538	0.0584263	124	124	0.116072	0.620042
glyphosate	saccharin	yes	-0.322855	0.205018	124	124	0.118243	0.629774
glyphosate	glycolithocholate.sulfate.	yes	-0.169793	0.10838	124	124	0.119871	0.630325
Creatinine	lysylleucine	Creatinine	0.0621253	0.0396325	124	124	0.119658	0.630325
age	N.acetyltryptophan	age	0.0503044	0.0320133	124	124	0.118755	0.630325
glyphosate	N.methylleucine	yes	0.153269	0.0978885	124	124	0.120062	0.630325
Creatinine	phenethylamine	Creatinine	0.111603	0.0712211	124	124	0.119796	0.630325
glyphosate	stigmastadienone	yes	0.0776114	0.0495645	124	124	0.120035	0.630325
Creatinine	X1.linolenoylglycerol..18.3.	Creatinine	-0.110041	0.0706788	124	124	0.122168	0.633844
Creatinine	X1.oleoyl.GPC..18.1.	Creatinine	0.113134	0.0726871	124	124	0.122257	0.633844
Creatinine	X1.palmitoyl.2.alpha.linolenoyl.GPC..16.0.18.3n3..	Creatinine	0.0816699	0.0526195	124	124	0.123298	0.633844
age	X3.methylglutaconate	age	0.139888	0.0894943	124	124	0.122976	0.633844
glyphosate	cadaverine	yes	-0.263951	0.170172	124	124	0.123573	0.633844
Creatinine	cysteine	Creatinine	0.0432607	0.0278012	124	124	0.122388	0.633844
age	cytidine	age	-0.0808013	0.0516162	124	124	0.122462	0.633844
Creatinine	diaminopimelate	Creatinine	0.0750286	0.0483793	124	124	0.123607	0.633844
glyphosate	oleoyl.ethanolamide	yes	-0.153847	0.0987981	124	124	0.122282	0.633844
age	succinate	age	-0.0564237	0.0361337	124	124	0.123406	0.633844
glyphosate	X2.hydroxystearate	yes	0.138533	0.0894815	124	124	0.124364	0.636248
age	adipate..C6.DC.	age	-0.0409969	0.0263451	124	124	0.124663	0.636299
glyphosate	cholesterol	yes	-0.123668	0.0800425	124	124	0.124996	0.636525
age	X1.2.dilinoleoyl.digalactosylglycerol..18.2.18.2..	age	-0.0489653	0.0318232	124	124	0.126541	0.63996
Creatinine	X2.hydroxyglutarate	Creatinine	0.0715431	0.0464357	124	124	0.126049	0.63996
glyphosate	dimethylmalonic.acid	yes	0.0642425	0.0417214	124	124	0.126416	0.63996
Creatinine	phytosphingosine	Creatinine	0.0750021	0.048833	124	124	0.12722	0.640778
Creatinine	tetrahydrocortisol.sulfate..2.	Creatinine	0.0422919	0.0275297	124	124	0.127284	0.640778
Creatinine	X1.linoleoyl.GPC..18.2.	Creatinine	0.0953126	0.0623263	124	124	0.128871	0.644415
age	arabitol.xylitol	age	-0.147773	0.0961196	124	124	0.129175	0.644415
glyphosate	inosine	yes	-0.146646	0.0958623	124	124	0.12876	0.644415
Creatinine	ursocholate	Creatinine	0.11046	0.0722823	124	124	0.129123	0.644415
Creatinine	hesperetin	Creatinine	-0.134175	0.0880504	124	124	0.130211	0.648116
age	X1.carboxyethylvaline	age	0.0358781	0.023688	124	124	0.132522	0.648314
glyphosate	X2.4.6.trihydroxybenzoate	yes	0.0985862	0.0649054	124	124	0.132037	0.648314
Creatinine	X3.dehydrodeoxycholate	Creatinine	0.0730413	0.0480272	124	124	0.131125	0.648314
glyphosate	X3.hydroxyadipate.	yes	0.0752081	0.0495442	124	124	0.131782	0.648314
Creatinine	alpha.hydroxyisovalerate	Creatinine	0.135405	0.0889477	124	124	0.130601	0.648314
age	linoleoyl.ethanolamide	age	-0.10331	0.0675558	124	124	0.131367	0.648314
Creatinine	oleoyl.oleoyl.glycerol..18.1.18.1...2..	Creatinine	0.0936249	0.0616641	124	124	0.13159	0.648314
age	serine	age	-0.0443993	0.0291409	124	124	0.132603	0.648314
Creatinine	behenoylcarnitine..C22..	Creatinine	0.0638839	0.0422268	124	124	0.133071	0.649164
Creatinine	alanine	Creatinine	0.0606012	0.0402544	124	124	0.135221	0.656746
glyphosate	caffeate	yes	0.219307	0.145658	124	124	0.135062	0.656746
Creatinine	X10.hydroxystearate	Creatinine	-0.0614983	0.040933	124	124	0.135661	0.657433
Creatinine	X2R.3R.dihydroxybutyrate	Creatinine	0.0465403	0.0311098	124	124	0.137342	0.659934
age	aconitate..cis.or.trans.	age	-0.0814873	0.0541247	124	124	0.137068	0.659934
Creatinine	glycerate	Creatinine	0.067691	0.0452144	124	124	0.137012	0.659934
glyphosate	lithocholic.acid.sulfate..2.	yes	-0.27559	0.184252	124	124	0.137374	0.659934
age	X3.hydroxyadipate.	age	-0.0405517	0.0270702	124	124	0.139048	0.661563
age	X3.hydroxymyristate	age	-0.0618297	0.0412167	124	124	0.138412	0.661563
glyphosate	acetylcarnitine..C2.	yes	0.146162	0.0980185	124	124	0.138564	0.661563
Creatinine	apigenin	Creatinine	-0.0689226	0.046358	124	124	0.139801	0.661563
Creatinine	benzoate	Creatinine	0.0673468	0.0452681	124	124	0.139468	0.661563
Creatinine	isovalerylphenylalanine.	Creatinine	0.0636509	0.0427623	124	124	0.13927	0.661563
Creatinine	palmitoyl.sphingomyelin..d18.1.16.0.	Creatinine	0.0761986	0.0512632	124	124	0.139813	0.661563
glyphosate	pyroglutamine.	yes	-0.129785	0.0877535	124	124	0.141808	0.668498
Creatinine	stearoyl.linoleoyl.glycerol..18.0.18.2...2..	Creatinine	-0.0689451	0.0466282	124	124	0.141885	0.668498
age	X2.hydroxyheptanoate.	age	-0.0501573	0.0339213	124	124	0.144135	0.67578
age	methylphosphate	age	-0.117007	0.0796263	124	124	0.14435	0.67578
glyphosate	suberate..C8.DC.	yes	0.0660492	0.044857	124	124	0.144172	0.67578
age	dimethylmalonic.acid	age	-0.0342078	0.0231908	124	124	0.145143	0.67805
Creatinine	caprylate..8.0.	Creatinine	-0.110122	0.0752609	124	124	0.146047	0.679397
Creatinine	creatinine	Creatinine	0.0882718	0.0602846	124	124	0.145791	0.679397
Creatinine	N.acetyltaurine	Creatinine	0.119673	0.0818915	124	124	0.146553	0.680314
glyphosate	X3.methyladipate	yes	0.0997757	0.0683433	124	124	0.147489	0.683219
age	X2.hydroxyarachidate.	age	-0.0776457	0.0531331	124	124	0.14881	0.685795
glyphosate	X2.keto.3.deoxy.gluconate	yes	0.179367	0.124114	124	124	0.151466	0.685795
age	X3.4.dihydroxybenzoate	age	-0.0542463	0.0373403	124	124	0.151142	0.685795
age	X3.hydroxybehenate.	age	-0.0678811	0.0466721	124	124	0.150579	0.685795
age	X3.hydroxystearate	age	-0.11403	0.0782521	124	124	0.149787	0.685795
Creatinine	homocitrulline	Creatinine	0.061367	0.0423344	124	124	0.150174	0.685795
Creatinine	indole.3.carboxylate	Creatinine	0.0729621	0.0503872	124	124	0.150246	0.685795
glyphosate	mannonate.	yes	0.186224	0.127477	124	124	0.148471	0.685795
age	sitostanol	age	-0.055241	0.0380277	124	124	0.15126	0.685795
glyphosate	stigmasterol	yes	0.0877248	0.0604736	124	124	0.149558	0.685795
Creatinine	urate	Creatinine	0.0730818	0.050584	124	124	0.151221	0.685795
glyphosate	X1.oleoyl.GPC..18.1.	yes	-0.208961	0.145277	124	124	0.152957	0.686732
age	X5.acetylamino.6.formylamino.3.methyluracil	age	-0.092105	0.0636094	124	124	0.152727	0.686732
glyphosate	N.acetylarginine	yes	-0.0879739	0.0609885	124	124	0.15217	0.686732
glyphosate	pheophytin.A	yes	0.105007	0.0728457	124	124	0.152791	0.686732
age	sucrose	age	-0.15733	0.109455	124	124	0.15323	0.686732
glyphosate	X2.hydroxyglutarate	yes	0.130836	0.091908	124	124	0.157279	0.69003
age	X2.hydroxylaurate	age	-0.038848	0.0270921	124	124	0.156696	0.69003
glyphosate	X3.phenylpropionate..hydrocinnamate.	yes	-0.135313	0.0947396	124	124	0.15608	0.69003
age	X7.ketocholesterol	age	0.0438525	0.0305343	124	124	0.155757	0.69003
Creatinine	X7.ketodeoxycholate	Creatinine	0.103298	0.0726546	124	124	0.157709	0.69003
Creatinine	androstenediol..3beta.17beta..disulfate..1.	Creatinine	0.041863	0.0294101	124	124	0.157269	0.69003
Creatinine	caproate..6.0.	Creatinine	-0.0798049	0.0561323	124	124	0.157721	0.69003
Creatinine	mead.acid..20.3n9.	Creatinine	0.128268	0.0895784	124	124	0.154792	0.69003
glyphosate	mevalonate	yes	-0.169807	0.119348	124	124	0.15745	0.69003
glyphosate	phytosphingosine	yes	0.139169	0.0976008	124	124	0.156515	0.69003
glyphosate	pyrraline	yes	-0.168781	0.118029	124	124	0.155376	0.69003
Creatinine	thymidine	Creatinine	0.0621507	0.0435012	124	124	0.155737	0.69003
age	X10.hydroxystearate	age	-0.0640435	0.0449431	124	124	0.158976	0.691775
age	X4.hydroxycinnamate	age	-0.0710464	0.0498525	124	124	0.159256	0.691775
age	citrulline	age	0.0455466	0.0319936	124	124	0.159375	0.691775
glyphosate	Urolithin.B	yes	0.120556	0.0849576	124	124	0.158508	0.691775
age	X5.methylhexanoate..i7.0.	age	0.0469808	0.0332784	124	124	0.160633	0.692547
glyphosate	beta.cryptoxanthin	yes	0.130761	0.0926339	124	124	0.160742	0.692547
glyphosate	diacetylspermidine.	yes	-0.19822	0.140369	124	124	0.160609	0.692547
Creatinine	mannose	Creatinine	-0.0627226	0.0444458	124	124	0.160809	0.692547
age	X8.hydroxyguanine	age	-0.0688719	0.0485904	124	124	0.161147	0.692649
age	trans.urocanate	age	-0.0624142	0.0440669	124	124	0.161727	0.69379
Creatinine	X2..O.methyluridine	Creatinine	0.0461564	0.032867	124	124	0.16294	0.695126
glyphosate	arachidoyl.ethanolamide..20.0..	yes	-0.10638	0.0757003	124	124	0.162784	0.695126
Creatinine	cadaverine	Creatinine	0.119929	0.0854958	124	124	0.163299	0.695126
glyphosate	glycerol.3.phosphate	yes	0.140526	0.100171	124	124	0.163262	0.695126
age	X2.hydroxystearate	age	-0.0692794	0.0491989	124	124	0.163937	0.695771
Creatinine	linoleoyl.linolenoyl.glycerol..18.2.18.3...2..	Creatinine	-0.114473	0.0817556	124	124	0.164082	0.695771
age	X2.methylcitrate.homocitrate	age	-0.0661307	0.0472814	124	124	0.164515	0.696269
glyphosate	dihydrodaidzein	yes	0.176286	0.126384	124	124	0.16566	0.697091
Creatinine	gamma.glutamyl.epsilon.lysine	Creatinine	0.0478474	0.0343212	124	124	0.165984	0.697091
glyphosate	histidine	yes	-0.0953425	0.0684502	124	124	0.16629	0.697091
glyphosate	pheophorbide.A	yes	-0.158943	0.113833	124	124	0.16532	0.697091
glyphosate	putrescine	yes	-0.209252	0.1502	124	124	0.166186	0.697091
glyphosate	X12.dehydrocholate	yes	-0.199365	0.143359	124	124	0.166922	0.698414
glyphosate	palmitoylcarnitine..C16.	yes	-0.211119	0.152002	124	124	0.167516	0.699569
age	X1.palmitoyl.2.alpha.linolenoyl.GPC..16.0.18.3n3..	age	-0.0732157	0.0530216	124	124	0.169908	0.705567
age	X4.acetamidophenol	age	-0.104146	0.0754284	124	124	0.172056	0.705567
Creatinine	X5.methylhexanoate..i7.0.	Creatinine	-0.0456481	0.0330261	124	124	0.169505	0.705567
Creatinine	ferulate	Creatinine	0.0800644	0.058108	124	124	0.170894	0.705567
age	histamine	age	-0.161698	0.11704	124	124	0.171821	0.705567
Creatinine	leucine	Creatinine	0.044053	0.0320616	124	124	0.172096	0.705567
glyphosate	N6.acetyllysine	yes	-0.0700595	0.0510039	124	124	0.172472	0.705567
glyphosate	pseudouridine	yes	0.122253	0.0889377	124	124	0.172426	0.705567
age	quinate	age	-0.0845749	0.0611559	124	124	0.172059	0.705567
age	steviol	age	-0.100519	0.0731497	124	124	0.171977	0.705567
glyphosate	syringaldehyde	yes	-0.104017	0.0753475	124	124	0.170432	0.705567
glyphosate	hexadecanedioate..C16.DC.	yes	0.044946	0.0327621	124	124	0.172947	0.706202
Creatinine	X1.methylhistamine	Creatinine	0.0827021	0.0605165	124	124	0.174338	0.706646
glyphosate	X5alpha.pregnan.3beta.20alpha.diol.monosulfate..1.	yes	-0.130411	0.095376	124	124	0.174221	0.706646
Creatinine	lysine	Creatinine	0.03814	0.0278921	124	124	0.174254	0.706646
Creatinine	tartarate	Creatinine	0.0778991	0.0569588	124	124	0.174002	0.706646
Creatinine	X1.3.dimethylurate	Creatinine	-0.0524565	0.038458	124	124	0.175162	0.707386
Creatinine	isoleucylglycine	Creatinine	0.0353632	0.0259115	124	124	0.174902	0.707386
Creatinine	linolenate..alpha.or.gamma...18.3n3.or.6..	Creatinine	-0.0826172	0.0606785	124	124	0.17591	0.709106
age	X2.hydroxynervonate.	age	-0.0724031	0.0529453	124	124	0.176354	0.709601
glyphosate	cerotoylcarnitine..C26..	yes	0.0560749	0.0413387	124	124	0.177543	0.710987
glyphosate	deoxycarnitine	yes	0.1266	0.0933443	124	124	0.177666	0.710987
Creatinine	isoursodeoxycholate	Creatinine	0.0845333	0.062289	124	124	0.177313	0.710987
glyphosate	X1.palmitoyl.GPC..16.0.	yes	-0.180513	0.133297	124	124	0.17835	0.71211
age	lithocholate.sulfate..1.	age	-0.0599306	0.0440817	124	124	0.178593	0.71211
Creatinine	X2.isopropylmalate	Creatinine	0.0772849	0.057224	124	124	0.179425	0.714136
glyphosate	X3.methyl.2.oxobutyrate	yes	0.199405	0.147529	124	124	0.179854	0.714553
age	X1..1.enyl.palmitoyl..2.oleoyl.GPE..P.16.0.18.1..	age	-0.0444752	0.03309	124	124	0.183772	0.718637
Creatinine	X1..1.enyl.palmitoyl..2.oleoyl.GPE..P.16.0.18.1..	Creatinine	-0.0402939	0.0303283	124	124	0.186542	0.718637
Creatinine	X1.palmitoyl.GPC..16.0.	Creatinine	0.0888398	0.0674948	124	124	0.19063	0.718637
Creatinine	X1.palmitoyl.GPE..16.0.	Creatinine	0.0454817	0.0343417	124	124	0.187916	0.718637
age	X3..4.hydroxyphenyl.lactate	age	-0.0970239	0.0732634	124	124	0.190159	0.718637
Creatinine	acisoga	Creatinine	0.0423083	0.0322088	124	124	0.191522	0.718637
age	adenine	age	-0.0652242	0.0488376	124	124	0.186367	0.718637
age	arginine	age	-0.0656408	0.0493727	124	124	0.188436	0.718637
glyphosate	ceramide..d18.2.24.1..d18.1.24.2..	yes	-0.109624	0.0823919	124	124	0.185971	0.718637
glyphosate	dihomo.linoleate..20.2n6.	yes	0.126833	0.0968442	124	124	0.192833	0.718637
glyphosate	docosatrienoate..22.3n3.	yes	0.206884	0.157354	124	124	0.191116	0.718637
age	eicosenoate..20.1.	age	-0.0445193	0.0332393	124	124	0.185262	0.718637
Creatinine	ethylmalonate	Creatinine	0.0460046	0.0342988	124	124	0.182381	0.718637
age	gamma.CEHC.sulfate	age	-0.0407321	0.0305612	124	124	0.187418	0.718637
glyphosate	gamma.glutamylmethionine	yes	-0.114597	0.0864059	124	124	0.188093	0.718637
glyphosate	hydroxymethylpyrimidine	yes	0.166713	0.126254	124	124	0.189546	0.718637
age	imidazole.propionate	age	-0.105746	0.0802083	124	124	0.192134	0.718637
Creatinine	lignoceroyl.ethanolamide..24.0..	Creatinine	0.0427746	0.0318473	124	124	0.181836	0.718637
Creatinine	mannonate.	Creatinine	-0.0886717	0.0666748	124	124	0.187281	0.718637
Creatinine	N.acetyl.cadaverine	Creatinine	0.190351	0.143446	124	124	0.187076	0.718637
Creatinine	N.methyltryptophan	Creatinine	-0.083108	0.0632771	124	124	0.191585	0.718637
glyphosate	N.oleoyl.sphingosine..d18.1.18.1..	yes	-0.144416	0.110302	124	124	0.193266	0.718637
age	N.pentadecanoyl.sphingosine..d18.1.15.0..	age	-0.0581771	0.0436236	124	124	0.187055	0.718637
glyphosate	N2.acetyllysine	yes	-0.067714	0.0511546	124	124	0.189005	0.718637
Creatinine	N2.methylarginine	Creatinine	-0.0549811	0.0413585	124	124	0.186326	0.718637
age	OAHSA..18.1.OH.18.0.	age	-0.0694348	0.0529003	124	124	0.191857	0.718637
glyphosate	oleanolate	yes	0.125763	0.0940924	124	124	0.184249	0.718637
Creatinine	oleoyl.ethanolamide	Creatinine	0.0665684	0.0502575	124	124	0.187898	0.718637
glyphosate	p.cresol	yes	0.0977295	0.0729718	124	124	0.183192	0.718637
Creatinine	phenylacetylphenylalanine	Creatinine	0.0556665	0.0420865	124	124	0.188507	0.718637
glyphosate	phenylpropionylglycine	yes	-0.103695	0.0791931	124	124	0.193128	0.718637
Creatinine	proline	Creatinine	0.046625	0.0355566	124	124	0.19258	0.718637
age	Urolithin.A	age	-0.0940333	0.0714709	124	124	0.192897	0.718637
glyphosate	ursodeoxycholate	yes	-0.17919	0.135983	124	124	0.190217	0.718637
glyphosate	valine.betaine	yes	0.0681426	0.0517814	124	124	0.191026	0.718637
Creatinine	valylglutamine	Creatinine	0.0456645	0.0339587	124	124	0.181277	0.718637
Creatinine	valylglycine	Creatinine	0.0426101	0.0322748	124	124	0.189338	0.718637
glyphosate	vanillic.acid.glycine	yes	-0.0779658	0.0585122	124	124	0.185312	0.718637
glyphosate	X2..deoxyguanosine	yes	-0.137296	0.105474	124	124	0.195668	0.721313
glyphosate	X2.oxoarginine.	yes	-0.120294	0.0922219	124	124	0.19492	0.721313
Creatinine	X3.hydroxyadipate.	Creatinine	0.0326466	0.0250814	124	124	0.195566	0.721313
age	glycerol.3.phosphate	age	-0.0657869	0.0505018	124	124	0.195205	0.721313
age	hexadecadienoate..16.2n6.	age	-0.0428874	0.0328298	124	124	0.195949	0.721313
glyphosate	indolepropionate	yes	-0.121719	0.0935399	124	124	0.195787	0.721313
Creatinine	X1.methyl.beta.carboline.3.carboxylic.acid	Creatinine	-0.177084	0.136915	124	124	0.198452	0.723197
glyphosate	X10.hydroxystearate	yes	0.104527	0.080647	124	124	0.197591	0.723197
Creatinine	X2.oxindole.3.acetate	Creatinine	0.0889949	0.0688596	124	124	0.198724	0.723197
Creatinine	X3..2.hydroxyphenyl.propionate	Creatinine	-0.0590996	0.0455304	124	124	0.196789	0.723197
glyphosate	X5..2.Hydroxyethyl..4.methylthiazole	yes	0.16801	0.130098	124	124	0.199084	0.723197
Creatinine	erucoylcarnitine..C22.1..	Creatinine	0.0601782	0.0464805	124	124	0.198203	0.723197
Creatinine	N.acetylglucosaminylasparagine	Creatinine	0.0449183	0.034717	124	124	0.19829	0.723197
age	N.methylhydantoin	age	-0.0683211	0.0528709	124	124	0.198783	0.723197
Creatinine	cysteine.s.sulfate	Creatinine	0.0489475	0.0379563	124	124	0.199718	0.724305
glyphosate	geranyllinalool	yes	0.0896813	0.0695377	124	124	0.200111	0.72454
age	X3.hydroxyhexanoate	age	-0.0676845	0.0524308	124	124	0.201231	0.7274
glyphosate	X1.3.dimethylurate	yes	-0.0971405	0.0758233	124	124	0.202775	0.728207
Creatinine	androstenediol..3beta.17beta..disulfate..2.	Creatinine	0.0360427	0.0281158	124	124	0.202371	0.728207
Creatinine	diglycerol	Creatinine	0.0608573	0.0475031	124	124	0.202768	0.728207
glyphosate	N.succinyl.isoleucine	yes	0.0824272	0.0642688	124	124	0.202225	0.728207
age	androstenediol..3beta.17beta..monosulfate..2.	age	-0.04477	0.035037	124	124	0.20381	0.729138
glyphosate	ciliatine..2.aminoethylphosphonate.	yes	0.145659	0.114144	124	124	0.204484	0.729138
glyphosate	dihydroferulate	yes	-0.0994475	0.0778656	124	124	0.2043	0.729138
Creatinine	methyl.4.hydroxybenzoate	Creatinine	0.0377557	0.0295208	124	124	0.203546	0.729138
age	methylsuccinate	age	-0.0644426	0.0502954	124	124	0.204816	0.729138
glyphosate	ursolic.acid	yes	0.137597	0.107968	124	124	0.205018	0.729138
Creatinine	X3.sulfo.L.alanine	Creatinine	0.0653035	0.0514016	124	124	0.2064	0.7319
Creatinine	phenylacetate	Creatinine	0.0315013	0.0247981	124	124	0.206459	0.7319
age	palmitoyl.linoleoyl.glycerol..16.0.18.2...2..	age	-0.0616318	0.0483902	124	124	0.207423	0.734139
age	oleoyl.oleoyl.glycerol..18.1.18.1...2..	age	-0.0786677	0.0621353	124	124	0.20796	0.73486
age	lactate	age	-0.0769811	0.0605852	124	124	0.20841	0.735271
Creatinine	nicotinate.ribonucleoside	Creatinine	0.0610508	0.0483847	124	124	0.209735	0.738763
age	X.R..salsolinol	age	0.0619358	0.0497404	124	124	0.215512	0.744811
glyphosate	X1.3.7.trimethylurate	yes	-0.130219	0.104622	124	124	0.21591	0.744811
glyphosate	X7.ketodeoxycholate	yes	-0.180794	0.145212	124	124	0.215566	0.744811
Creatinine	gamma.CEHC.sulfate	Creatinine	-0.0343652	0.0276019	124	124	0.215596	0.744811
age	geranyllinalool	age	-0.0550396	0.0439223	124	124	0.214806	0.744811
glyphosate	heptanoate..7.0.	yes	-0.141764	0.11318	124	124	0.212842	0.744811
Creatinine	leucylglutamine.	Creatinine	0.0390065	0.0311653	124	124	0.21317	0.744811
age	linolenoyl.linolenoyl.glycerol..18.3.18.3...1..	age	-0.134255	0.107224	124	124	0.2152	0.744811
Creatinine	linolenoyl.linolenoyl.glycerol..18.3.18.3...2..	Creatinine	-0.186234	0.149781	124	124	0.216181	0.744811
Creatinine	N.N.N.trimethyl.5.aminovalerate	Creatinine	0.0591403	0.0473634	124	124	0.214271	0.744811
age	N.stearoyl.sphinganine..d18.0.18.0..	age	-0.0910266	0.0727342	124	124	0.215437	0.744811
Creatinine	palmitoylcarnitine..C16.	Creatinine	0.0961166	0.0766362	124	124	0.21223	0.744811
glyphosate	phenylalanylalanine	yes	-0.0716753	0.0572286	124	124	0.21302	0.744811
age	pyridoxal	age	-0.0333532	0.0266288	124	124	0.214904	0.744811
age	X1.2.dilinoleoyl.GPC..18.2.18.2.	age	-0.11947	0.0964841	124	124	0.218065	0.745479
Creatinine	isoleucine	Creatinine	0.0425054	0.0343039	124	124	0.217822	0.745479
age	linoleoyl.linolenoyl.glycerol..18.2.18.3...1..	age	-0.111453	0.0895795	124	124	0.217959	0.745479
glyphosate	stearoylcarnitine..C18.	yes	-0.153674	0.123874	124	124	0.21738	0.745479
glyphosate	syringic.acid	yes	-0.13165	0.105853	124	124	0.216742	0.745479
glyphosate	X5.methyluridine..ribothymidine.	yes	0.116231	0.0941279	124	124	0.219353	0.747316
glyphosate	biotin	yes	0.07778	0.0630205	124	124	0.21962	0.747316
glyphosate	vanillate	yes	-0.0817269	0.0661239	124	124	0.219248	0.747316
Creatinine	quinolinate	Creatinine	-0.0236767	0.0192026	124	124	0.220008	0.747486
glyphosate	taurocholate	yes	-0.136351	0.110689	124	124	0.220453	0.747844
Creatinine	X1.methylguanidine	Creatinine	0.0304499	0.0247792	124	124	0.221819	0.74998
glyphosate	X2.3.quinolinediol	yes	0.133042	0.108479	124	124	0.222512	0.74998
age	alanine	age	-0.0646545	0.052547	124	124	0.223038	0.74998
Creatinine	hexadecatrienoate..16.3n3.	Creatinine	0.0844469	0.0689323	124	124	0.223123	0.74998
age	linoleoyl.linolenoyl.glycerol..18.2.18.3...2..	age	-0.110629	0.0898339	124	124	0.222654	0.74998
age	solanidine	age	-0.138215	0.112166	124	124	0.222403	0.74998
glyphosate	coprostanol	yes	0.0829928	0.0678394	124	124	0.223772	0.751014
Creatinine	valine	Creatinine	0.0513735	0.0420637	124	124	0.224408	0.752007
glyphosate	X7.ketolithocholate	yes	-0.146322	0.120379	124	124	0.226606	0.755925
glyphosate	erucoylcarnitine..C22.1..	yes	0.109626	0.0900478	124	124	0.226369	0.755925
age	guanosine	age	-0.0614361	0.0502878	124	124	0.226538	0.755925
Creatinine	phenyllactate..PLA.	Creatinine	0.0905653	0.0746115	124	124	0.227247	0.756918
Creatinine	X1.palmitoyl.2.linoleoyl.GPE..16.0.18.2.	Creatinine	0.0500973	0.0414548	124	124	0.229266	0.757671
Creatinine	X12.dehydrocholate	Creatinine	0.0866456	0.0717276	124	124	0.229449	0.757671
age	D.urobilin	age	0.0799341	0.0659929	124	124	0.228198	0.757671
glyphosate	hexadecasphingosine..d16.1..	yes	-0.150653	0.124565	124	124	0.22921	0.757671
Creatinine	p.cresol.sulfate	Creatinine	0.0722584	0.0598646	124	124	0.229814	0.757671
age	phenyllactate..PLA.	age	-0.100631	0.0827618	124	124	0.228461	0.757671
glyphosate	trans.urocanate	yes	0.0870286	0.0720545	124	124	0.229879	0.757671
glyphosate	nervonoylcarnitine..C24.1..	yes	0.085989	0.0713451	124	124	0.23075	0.758276
Creatinine	palmitoyl.linolenoyl.glycerol..16.0.18.3...2..	Creatinine	-0.0788972	0.0654846	124	124	0.230666	0.758276
age	dodecanedioate..C12.DC.	age	-0.0798749	0.06622	124	124	0.232315	0.761149
Creatinine	leucylalanine	Creatinine	0.0413146	0.0343902	124	124	0.232033	0.761149
Creatinine	undecanedioate..C11.DC.	Creatinine	-0.0283159	0.0236098	124	124	0.233048	0.762418
age	X3.carboxy.4.methyl.5.propyl.2.furanpropanoate..CMPF.	age	0.0503015	0.041852	124	124	0.233751	0.763585
age	X3.hydroxystachydrine.	age	-0.115181	0.096441	124	124	0.234731	0.763904
Creatinine	X3.methylglutaconate	Creatinine	0.0989398	0.0829185	124	124	0.235165	0.763904
glyphosate	butyrate..4.0.	yes	-0.0788949	0.0661042	124	124	0.23531	0.763904
glyphosate	diaminopimelate	yes	0.113875	0.0954985	124	124	0.23558	0.763904
Creatinine	homoserine	Creatinine	-0.0436483	0.0365944	124	124	0.235538	0.763904
glyphosate	gamma.glutamyl.epsilon.lysine	yes	-0.0799036	0.0670864	124	124	0.236277	0.763923
age	N.acetylcitrulline	age	0.0488104	0.0408163	124	124	0.236279	0.763923
Creatinine	X3.hydroxyvalerate	Creatinine	0.057994	0.0488704	124	124	0.23772	0.765391
Creatinine	myo.inositol	Creatinine	0.0643414	0.0541968	124	124	0.237521	0.765391
glyphosate	succinylcarnitine..C4.DC.	yes	0.0696306	0.058653	124	124	0.237774	0.765391
Creatinine	X.15.2..anacardic.acid	Creatinine	-0.109385	0.0944757	124	124	0.249319	0.766331
Creatinine	X1..1.enyl.palmitoyl..GPE..P.16.0..	Creatinine	-0.052385	0.0446638	124	124	0.243189	0.766331
glyphosate	X1.carboxyethylphenylalanine	yes	-0.087503	0.0745407	124	124	0.242857	0.766331
Creatinine	X2.acetamidobutanoate	Creatinine	0.0441486	0.0381916	124	124	0.250077	0.766331
glyphosate	X3.hydroxyphenylacetate	yes	-0.10687	0.0903592	124	124	0.239589	0.766331
age	X5.hydroxy.2.indolecarboxylic.acid	age	0.0807964	0.0691513	124	124	0.246857	0.766331
Creatinine	alanylleucine	Creatinine	0.0453726	0.0386638	124	124	0.242933	0.766331
Creatinine	arabonate.xylonate	Creatinine	0.0913517	0.0772052	124	124	0.239158	0.766331
glyphosate	argininate.	yes	-0.0997036	0.0845745	124	124	0.240888	0.766331
glyphosate	butyrylglycine	yes	-0.0755244	0.0646504	124	124	0.245661	0.766331
age	diethanolamine	age	-0.0410995	0.03516	124	124	0.246729	0.766331
age	docosatrienoate..22.3n3.	age	0.092605	0.0793311	124	124	0.245413	0.766331
age	ergosterol	age	-0.0933105	0.0794557	124	124	0.244503	0.766331
age	glycochenodeoxycholate	age	0.0777329	0.0670478	124	124	0.250578	0.766331
glyphosate	hesperetin	yes	0.205591	0.175652	124	124	0.244178	0.766331
age	homoserine	age	-0.052829	0.0454346	124	124	0.249142	0.766331
age	LAHSA..18.2.OH.18.0..	age	-0.0760921	0.0643708	124	124	0.241513	0.766331
age	malate	age	-0.0510769	0.0440348	124	124	0.250334	0.766331
glyphosate	mannitol.sorbitol	yes	-0.134074	0.115891	124	124	0.249634	0.766331
glyphosate	methylmalonate..MMA.	yes	-0.129786	0.112328	124	124	0.250235	0.766331
glyphosate	N.acetylalanine	yes	-0.0965815	0.0833151	124	124	0.248835	0.766331
Creatinine	N.methylleucine	Creatinine	-0.0572674	0.0489769	124	124	0.244631	0.766331
age	N.oleoyl.sphingosine..d18.1.18.1..	age	-0.0782039	0.0665461	124	124	0.244175	0.766331
glyphosate	N.stearoyl.sphinganine..d18.0.18.0..	yes	0.124224	0.106735	124	124	0.247433	0.766331
glyphosate	N.stearoyl.sphingosine..d18.1.18.0..	yes	-0.119463	0.102724	124	124	0.247561	0.766331
glyphosate	N6.methyllysine	yes	-0.119071	0.100554	124	124	0.238917	0.766331
Creatinine	nervonoylcarnitine..C24.1..	Creatinine	0.0421703	0.036432	124	124	0.249456	0.766331
age	nonenedioate..C9.1.DC..	age	-0.0282292	0.0238018	124	124	0.239936	0.766331
age	palmitoleoylcarnitine..C16.1..	age	-0.0503993	0.0433383	124	124	0.247186	0.766331
Creatinine	phenylalanine	Creatinine	0.0397474	0.0342897	124	124	0.248753	0.766331
glyphosate	phenylpyruvate	yes	0.0936962	0.0791899	124	124	0.239913	0.766331
Creatinine	piperidine	Creatinine	0.0560298	0.0477914	124	124	0.243389	0.766331
age	quinine	age	0.082019	0.0696911	124	124	0.243826	0.766331
Creatinine	stearate..18.0.	Creatinine	-0.0438985	0.0379886	124	124	0.250182	0.766331
age	threonine	age	-0.0428336	0.036514	124	124	0.245071	0.766331
Creatinine	threonylphenylalanine	Creatinine	0.0402379	0.0346265	124	124	0.247564	0.766331
glyphosate	X2..deoxyadenosine	yes	-0.104782	0.0911644	124	124	0.252707	0.770415
Creatinine	X6.oxolithocholate	Creatinine	0.0453005	0.0394175	124	124	0.252834	0.770415
age	linoleoylcarnitine..C18.2..	age	-0.0466484	0.0406079	124	124	0.252962	0.770415
glyphosate	malonylcarnitine	yes	-0.0625707	0.0545736	124	124	0.253966	0.772406
age	X2.hydroxypalmitate	age	-0.0524887	0.0458643	124	124	0.25474	0.772628
glyphosate	N1.N12.diacetylspermine	yes	-0.176096	0.153859	124	124	0.25471	0.772628
age	tryptophylglycine	age	0.0320583	0.0280364	124	124	0.255146	0.772798
Creatinine	X8.hydroxyguanine	Creatinine	0.0537065	0.0470715	124	124	0.256183	0.774873
Creatinine	X2..deoxyuridine	Creatinine	0.0601441	0.0527918	124	124	0.256881	0.775124
age	X3.formylindole	age	-0.0782934	0.0684288	124	124	0.256969	0.775124
glyphosate	alpha.ketoglutaramate.	yes	-0.0794536	0.0700356	124	124	0.259151	0.776398
Creatinine	glycyrrhetinate	Creatinine	-0.0728983	0.0642269	124	124	0.258653	0.776398
Creatinine	linoleoylcarnitine..C18.2..	Creatinine	-0.0457331	0.0403	124	124	0.258733	0.776398
age	methionine.sulfoxide	age	-0.0523509	0.0459115	124	124	0.258633	0.776398
age	N.acetylarginine	age	0.0426472	0.0374412	124	124	0.258904	0.776398
age	cerotoylcarnitine..C26..	age	0.0241518	0.0212572	124	124	0.260077	0.778114
Creatinine	X.15.0..anacardic.acid	Creatinine	-0.0645091	0.0571258	124	124	0.261071	0.778153
age	X2.isopropylmalate	age	-0.0718171	0.0632899	124	124	0.260707	0.778153
glyphosate	lanosterol	yes	0.0618751	0.0547843	124	124	0.261238	0.778153
glyphosate	taurochenodeoxycholate	yes	-0.107915	0.0956514	124	124	0.261502	0.778153
age	X2.hydroxy.4..methylthio.butanoic.acid	age	-0.122253	0.108112	124	124	0.262318	0.778352
glyphosate	X2.methylcitrate.homocitrate	yes	0.10559	0.0937832	124	124	0.262478	0.778352
age	X4.imidazoleacetate	age	-0.071528	0.0633013	124	124	0.262628	0.778352
Creatinine	X1..1.enyl.stearoyl..GPE..P.18.0..	Creatinine	-0.0445932	0.0396491	124	124	0.262986	0.778367
age	pentose.acid.	age	-0.0585036	0.05208	124	124	0.263554	0.779003
age	choline	age	-0.0515319	0.0458431	124	124	0.265197	0.781765
Creatinine	N.methylphenylalanine	Creatinine	0.0789118	0.0704381	124	124	0.264856	0.781765
glyphosate	X4.acetamidobutanoate	yes	-0.108612	0.0973509	124	124	0.26683	0.782714
glyphosate	X5.hydroxyhexanoate	yes	-0.115083	0.103108	124	124	0.266611	0.782714
age	asparagine	age	-0.0442706	0.0395232	124	124	0.266939	0.782714
age	linoleoyl.linoleoyl.glycerol..18.2.18.2...2..	age	-0.077683	0.0693026	124	124	0.266609	0.782714
age	X5alpha.pregnan.3beta.20alpha.diol.monosulfate..1.	age	-0.0580141	0.0522955	124	124	0.271517	0.783633
glyphosate	beta.hydroxyisovalerate	yes	-0.0821552	0.0738327	124	124	0.268122	0.783633
Creatinine	diethanolamine	Creatinine	0.0362179	0.0326719	124	124	0.269873	0.783633
glyphosate	glutaminylleucine	yes	-0.0572234	0.0516953	124	124	0.270884	0.783633
glyphosate	isoursodeoxycholate	yes	-0.137612	0.124495	124	124	0.271233	0.783633
Creatinine	lanosterol	Creatinine	0.0310228	0.028004	124	124	0.270261	0.783633
age	linolenate..alpha.or.gamma...18.3n3.or.6..	age	-0.0707162	0.0635296	124	124	0.269848	0.783633
age	malonate	age	-0.0403239	0.036268	124	124	0.270206	0.783633
age	N6.N6.N6.trimethyllysine	age	-0.0727382	0.0653536	124	124	0.26981	0.783633
Creatinine	saccharin	Creatinine	0.115747	0.104619	124	124	0.270865	0.783633
glyphosate	sphingosine	yes	-0.155847	0.140963	124	124	0.271473	0.783633
age	tryptamine	age	-0.0897164	0.0804359	124	124	0.269366	0.783633
glyphosate	X1.linolenoylglycerol..18.3.	yes	0.153259	0.141233	124	124	0.280059	0.785339
glyphosate	X1.linoleoyl.GPE..18.2..	yes	-0.125544	0.115932	124	124	0.281107	0.785339
glyphosate	X3.hydroxybehenate.	yes	0.096156	0.0877368	124	124	0.275365	0.785339
age	X3.hydroxyphenylacetate	age	0.0596793	0.054704	124	124	0.279415	0.785339
Creatinine	X3.methylhistidine	Creatinine	0.0774307	0.0706008	124	124	0.274976	0.785339
glyphosate	X3.sulfo.L.alanine	yes	0.110873	0.102091	124	124	0.27971	0.785339
glyphosate	adenosine	yes	-0.105717	0.0961154	124	124	0.27363	0.785339
age	behenoylcarnitine..C22..	age	0.0534137	0.0491386	124	124	0.28124	0.785339
Creatinine	cholate	Creatinine	0.0889253	0.0808231	124	124	0.273446	0.785339
age	cholesterol	age	0.0439712	0.040354	124	124	0.278074	0.785339
Creatinine	deoxymugineic.acid	Creatinine	0.0634766	0.0581075	124	124	0.276893	0.785339
glyphosate	dodecenedioate..C12.1.DC..	yes	-0.0636608	0.0586305	124	124	0.279786	0.785339
glyphosate	fucose	yes	-0.0644693	0.0590856	124	124	0.277477	0.785339
Creatinine	glycerophosphoglycerol	Creatinine	-0.0383393	0.0351186	124	124	0.27717	0.785339
Creatinine	glycine	Creatinine	0.0435288	0.0402685	124	124	0.282081	0.785339
Creatinine	glycolithocholate.sulfate.	Creatinine	0.0593331	0.0542855	124	124	0.276623	0.785339
Creatinine	hydantoin.5.propionate	Creatinine	0.0411765	0.037939	124	124	0.280028	0.785339
Creatinine	lactobacillic.acid	Creatinine	-0.0406869	0.0374878	124	124	0.279973	0.785339
age	linolenoylcarnitine..C18.3..	age	0.0454164	0.0418061	124	124	0.281261	0.785339
Creatinine	N.acetyl.3.methylhistidine.	Creatinine	0.0680346	0.0618638	124	124	0.273663	0.785339
Creatinine	N.acetylmethionine.sulfoxide	Creatinine	0.0528914	0.0480191	124	124	0.273142	0.785339
Creatinine	N.acetylserotonin	Creatinine	-0.0400634	0.0370587	124	124	0.281899	0.785339
Creatinine	N.carboxymethylalanine	Creatinine	0.0580679	0.0536579	124	124	0.281813	0.785339
Creatinine	N1.N12.diacetylspermine	Creatinine	0.0840588	0.0770112	124	124	0.277267	0.785339
Creatinine	raffinose	Creatinine	0.0589758	0.0540067	124	124	0.277036	0.785339
age	ribose	age	-0.0482334	0.0440344	124	124	0.277704	0.785339
Creatinine	ribulose.xylulose	Creatinine	0.0462485	0.0425181	124	124	0.278966	0.785339
glyphosate	steviol	yes	0.157118	0.145093	124	124	0.281051	0.785339
age	pentadecanoate..15.0.	age	-0.0462735	0.0426837	124	124	0.282456	0.785392
Creatinine	X1.carboxyethylvaline	Creatinine	0.0252878	0.0235084	124	124	0.284241	0.785403
age	linoleoyl.linoleoyl.glycerol..18.2.18.2...1..	age	-0.074578	0.06897	124	124	0.283709	0.785403
glyphosate	N.acetyl.beta.alanine	yes	-0.110103	0.102088	124	124	0.283007	0.785403
Creatinine	ribonate	Creatinine	0.0764271	0.0709602	124	124	0.283885	0.785403
Creatinine	ximenoylcarnitine..C26.1..	Creatinine	0.0226514	0.0210521	124	124	0.284125	0.785403
age	argininate.	age	-0.0495464	0.0459376	124	124	0.284809	0.785986
Creatinine	X2.3.dimethylsuccinate	Creatinine	-0.0307635	0.0286641	124	124	0.285396	0.786316
age	X2.oxoarginine.	age	-0.0600391	0.0557736	124	124	0.285641	0.786316
age	X1.oleoyl.2.linoleoyl.GPC..18.1.18.2..	age	-0.0928329	0.0866717	124	124	0.286298	0.786749
Creatinine	X3.hydroxyhexanoate	Creatinine	0.0532362	0.0497393	124	124	0.286648	0.786749
glyphosate	glycodeoxycholate	yes	-0.141822	0.132547	124	124	0.286869	0.786749
age	X3.methylurate.	age	0.0460719	0.0431002	124	124	0.289041	0.786799
glyphosate	X4.imidazoleacetate	yes	0.103982	0.0972784	124	124	0.287693	0.786799
Creatinine	acetylcarnitine..C2.	Creatinine	-0.0522167	0.049042	124	124	0.289152	0.786799
Creatinine	linoleoyl.linolenoyl.glycerol..18.2.18.3...1..	Creatinine	-0.0905307	0.0850219	124	124	0.289126	0.786799
Creatinine	methylphosphate	Creatinine	0.0843966	0.0790226	124	124	0.28768	0.786799
age	thymidine	age	0.0515953	0.0483017	124	124	0.289385	0.786799
Creatinine	tryptophan	Creatinine	0.0336864	0.031564	124	124	0.288054	0.786799
Creatinine	X1.linoleoylglycerol..18.2.	Creatinine	-0.0677004	0.0637903	124	124	0.290728	0.788505
glyphosate	X3.hydroxyisonicotinic.acid	yes	-0.0731051	0.0687716	124	124	0.290633	0.788505
age	X1.2.dilinoleoyl.galactosylglycerol..18.2.18.2..	age	-0.0583517	0.0554786	124	124	0.296898	0.789698
glyphosate	X3.methyl.2.oxovalerate	yes	0.150472	0.143125	124	124	0.29584	0.789698
Creatinine	X3.methylglutarate.2.methylglutarate	Creatinine	0.0294194	0.0280628	124	124	0.296615	0.789698
age	X4.hydroxybenzoate	age	-0.0462354	0.0438197	124	124	0.295696	0.789698
glyphosate	X4.hydroxycyclohexylcarboxylic.acid	yes	-0.0890275	0.0848531	124	124	0.29627	0.789698
glyphosate	X4.hydroxyphenylpyruvate	yes	0.104961	0.0996766	124	124	0.294884	0.789698
Creatinine	X5alpha.androstan.3beta.17alpha.diol.monosulfate..1.	Creatinine	-0.0406209	0.0384128	124	124	0.292442	0.789698
Creatinine	ergosterol	Creatinine	-0.0762682	0.0724126	124	124	0.294378	0.789698
glyphosate	heptadecasphingosine..d17.1.	yes	-0.145566	0.1375	124	124	0.292101	0.789698
Creatinine	isovalerate..i5.0.	Creatinine	0.0265744	0.0252338	124	124	0.294551	0.789698
age	lithocholate	age	0.0307856	0.0290436	124	124	0.293063	0.789698
Creatinine	N.pentadecanoyl.sphingosine..d18.1.15.0..	Creatinine	-0.0431887	0.040919	124	124	0.293352	0.789698
age	nicotinic.acid.mononucleotide..NaMN.	age	-0.0608858	0.057403	124	124	0.292733	0.789698
age	S.1.pyrroline.5.carboxylate	age	-0.0285542	0.0270868	124	124	0.295886	0.789698
glyphosate	thymine	yes	0.127237	0.120717	124	124	0.294273	0.789698
glyphosate	urate	yes	0.105001	0.0991731	124	124	0.292058	0.789698
Creatinine	argininate.	Creatinine	-0.0447602	0.042781	124	124	0.297565	0.790519
age	X2..deoxyuridine	age	0.0591774	0.0564092	124	124	0.298068	0.790903
Creatinine	X2.hydroxysebacate	Creatinine	0.0322734	0.0309249	124	124	0.298784	0.791849
glyphosate	X1.oleoylglycerol..18.1.	yes	-0.0715553	0.0688875	124	124	0.301093	0.793203
Creatinine	arachidonate..20.4n6.	Creatinine	0.0703596	0.0676468	124	124	0.300407	0.793203
age	branched.chain.14.0.dicarboxylic.acid..	age	-0.044977	0.043076	124	124	0.30036	0.793203
glyphosate	hexadecatrienoate..16.3n3.	yes	-0.139627	0.134108	124	124	0.300227	0.793203
age	myristoleate..14.1n5.	age	0.0441744	0.0423519	124	124	0.300852	0.793203
age	X2.3.quinolinediol	age	-0.059005	0.0575434	124	124	0.308896	0.793962
Creatinine	X2.hydroxystearate	Creatinine	0.0464215	0.0453372	124	124	0.307962	0.793962
Creatinine	X3.hydroxyarachidate.	Creatinine	-0.0482753	0.0474019	124	124	0.310547	0.793962
glyphosate	X4.methyl.2.oxopentanoate	yes	0.155005	0.151038	124	124	0.307409	0.793962
Creatinine	X5..2.Hydroxyethyl..4.methylthiazole	Creatinine	0.0671808	0.0651798	124	124	0.304785	0.793962
glyphosate	aconitate..cis.or.trans.	yes	-0.100582	0.0986251	124	124	0.309965	0.793962
Creatinine	behenoyl.ethanolamide..22.0..	Creatinine	0.0461791	0.0446583	124	124	0.3033	0.793962
age	beta.alanine	age	-0.0658453	0.0635053	124	124	0.303602	0.793962
Creatinine	beta.cryptoxanthin	Creatinine	-0.047705	0.0466595	124	124	0.308662	0.793962
Creatinine	butyrate..4.0.	Creatinine	0.0346768	0.0337916	124	124	0.306953	0.793962
age	carotene.diol..3.	age	-0.0372644	0.0362614	124	124	0.308957	0.793962
glyphosate	cholate	yes	-0.164655	0.161538	124	124	0.310132	0.793962
Creatinine	fructosyllysine	Creatinine	0.0403674	0.0393893	124	124	0.307522	0.793962
Creatinine	glycerol	Creatinine	-0.0764493	0.0738511	124	124	0.302683	0.793962
glyphosate	glycerophosphoinositol.	yes	-0.13248	0.12999	124	124	0.310196	0.793962
age	glycerophosphorylcholine..GPC.	age	-0.0630349	0.0609658	124	124	0.303262	0.793962
Creatinine	malonate	Creatinine	0.0354129	0.0347838	124	124	0.310703	0.793962
glyphosate	methylsuccinate	yes	0.0992577	0.0962945	124	124	0.304776	0.793962
glyphosate	myristate..14.0.	yes	0.095448	0.0930734	124	124	0.307572	0.793962
Creatinine	N.methyl.GABA	Creatinine	-0.0443311	0.0435464	124	124	0.310734	0.793962
age	N.methylphenylalanine	age	0.0797751	0.076854	124	124	0.303176	0.793962
age	nicotinamide	age	-0.0725383	0.0705761	124	124	0.307889	0.793962
age	oleoyl.linoleoyl.glycerol..18.1.18.2...1.	age	-0.067146	0.0659476	124	124	0.310662	0.793962
age	phytosphingosine	age	-0.0510175	0.0492061	124	124	0.301925	0.793962
age	piperine	age	-0.121166	0.118609	124	124	0.310743	0.793962
glyphosate	salicylate	yes	-0.0892486	0.0864561	124	124	0.304134	0.793962
age	X1.3.dimethylurate	age	0.0422054	0.0420293	124	124	0.319156	0.795186
Creatinine	X1.pentadecanoylglycerol..15.0.	Creatinine	-0.0369057	0.0365428	124	124	0.314579	0.795186
glyphosate	X1.stearoyl.GPG..18.0.	yes	0.0929026	0.0923521	124	124	0.316476	0.795186
Creatinine	X3.5.dihydroxybenzoic.acid	Creatinine	-0.0328659	0.032687	124	124	0.316709	0.795186
glyphosate	X3.amino.2.piperidone	yes	-0.111797	0.110731	124	124	0.314723	0.795186
age	X3.indoleglyoxylic.acid	age	-0.0765534	0.0759459	124	124	0.317484	0.795186
age	X3b.hydroxy.5.cholenoic.acid	age	-0.0363738	0.0356853	124	124	0.31177	0.795186
glyphosate	X7.methylurate	yes	0.0823341	0.0820071	124	124	0.317496	0.795186
age	eicosanoylsphingosine..d20.1..	age	0.0630797	0.0619526	124	124	0.312307	0.795186
glyphosate	fructose	yes	-0.132078	0.130337	124	124	0.312945	0.795186
age	fucose	age	-0.0315304	0.0311563	124	124	0.315445	0.795186
Creatinine	glycodeoxycholate	Creatinine	0.0676382	0.0669778	124	124	0.314614	0.795186
glyphosate	lysylleucine	yes	-0.0787356	0.0782093	124	124	0.316204	0.795186
glyphosate	m.tyramine	yes	-0.119706	0.118694	124	124	0.315252	0.795186
Creatinine	malonylcarnitine	Creatinine	0.0276684	0.0276092	124	124	0.318313	0.795186
age	methionine.sulfone	age	-0.0745472	0.073222	124	124	0.312527	0.795186
glyphosate	N.methyltaurine	yes	0.121883	0.121451	124	124	0.317778	0.795186
age	nervonoylcarnitine..C24.1..	age	0.0419828	0.0417786	124	124	0.31886	0.795186
age	palmitoyl.ethanolamide	age	-0.0587397	0.0579841	124	124	0.314791	0.795186
Creatinine	quinine	Creatinine	0.0615259	0.0614483	124	124	0.318784	0.795186
age	valylglutamine	age	0.0343856	0.0342181	124	124	0.316987	0.795186
Creatinine	xanthosine	Creatinine	0.0352366	0.0351977	124	124	0.318862	0.795186
Creatinine	trigonelline..N..methylnicotinate.	Creatinine	0.0974959	0.0977034	124	124	0.320366	0.7973
Creatinine	X1.palmitoyl.2.linoleoyl.GPI..16.0.18.2.	Creatinine	0.0439452	0.0441045	124	124	0.321084	0.797954
age	N2.acetyllysine	age	0.0382711	0.038318	124	124	0.321615	0.797954
glyphosate	taurodeoxycholate	yes	-0.0787626	0.0791416	124	124	0.321715	0.797954
age	X5..2.Hydroxyethyl..4.methylthiazole	age	-0.0660449	0.0661527	124	124	0.322152	0.79814
age	X1.stearoyl.GPC..18.0.	age	0.0765203	0.0768844	124	124	0.323399	0.79916
Creatinine	X4.methylcatechol.sulfate	Creatinine	0.0462866	0.0466797	124	124	0.323415	0.79916
age	eicosapentaenoate..EPA..20.5n3.	age	0.0743764	0.0747891	124	124	0.323651	0.79916
glyphosate	X2.3.dimethylsuccinate	yes	0.0552822	0.0561369	124	124	0.326923	0.802866
Creatinine	X3.methyl.2.oxovalerate	Creatinine	0.0730648	0.0742998	124	124	0.327753	0.802866
Creatinine	genistein	Creatinine	-0.0411593	0.0418011	124	124	0.326796	0.802866
glyphosate	harmane	yes	0.0837338	0.0852825	124	124	0.328319	0.802866
age	heptanoate..7.0.	age	0.0570204	0.0576426	124	124	0.326277	0.802866
Creatinine	methionine	Creatinine	0.0205586	0.0208991	124	124	0.327416	0.802866
Creatinine	methionine.sulfoxide	Creatinine	0.0392429	0.0398788	124	124	0.327155	0.802866
Creatinine	N.alpha.acetylornithine	Creatinine	0.0360969	0.0367835	124	124	0.328428	0.802866
age	vanillate	age	-0.040374	0.0408457	124	124	0.32655	0.802866
glyphosate	X3.hydroxymargaroylglycine	yes	0.0985536	0.10071	124	124	0.329948	0.802866
glyphosate	X4.acetamidophenol	yes	-0.13649	0.139962	124	124	0.331508	0.802866
Creatinine	aconitate..cis.or.trans.	Creatinine	0.0486924	0.0499575	124	124	0.331706	0.802866
age	ceramide..d18.1.14.0..d16.1.16.0..	age	-0.045482	0.0463957	124	124	0.330553	0.802866
Creatinine	gulonate.	Creatinine	0.0468637	0.0478835	124	124	0.329714	0.802866
age	N.methyltryptophan	age	-0.0671822	0.0683144	124	124	0.32932	0.802866
Creatinine	protoporphyrin.IX	Creatinine	0.0591353	0.0605101	124	124	0.330414	0.802866
Creatinine	tartronate..hydroxymalonate.	Creatinine	0.0295635	0.0302893	124	124	0.331034	0.802866
age	tryptophan	age	-0.0345121	0.0352517	124	124	0.331187	0.802866
age	palmitoyl.sphingomyelin..d18.1.16.0.	age	0.0523442	0.0536142	124	124	0.332515	0.803061
age	ximenoylcarnitine..C26.1..	age	0.0221575	0.0226915	124	124	0.332454	0.803061
age	betaine	age	-0.04645	0.0478234	124	124	0.333378	0.803387
glyphosate	caprylate..8.0.	yes	-0.145011	0.149246	124	124	0.333263	0.803387
Creatinine	X5.oxoproline	Creatinine	0.0355161	0.0366061	124	124	0.334212	0.804517
age	X3.hydroxyquinine	age	0.0750679	0.0773246	124	124	0.335409	0.805242
glyphosate	N.formylanthranilic.acid	yes	0.0475201	0.0491446	124	124	0.335609	0.805242
Creatinine	succinylcarnitine..C4.DC.	Creatinine	-0.0289845	0.0299577	124	124	0.335309	0.805242
Creatinine	X3b.hydroxy.5.cholenoic.acid	Creatinine	0.0281993	0.029305	124	124	0.337998	0.805255
glyphosate	X8.hydroxyguanine	yes	-0.0900588	0.0936682	124	124	0.338294	0.805255
Creatinine	adenosine	Creatinine	-0.0464188	0.0483104	124	124	0.338581	0.805255
age	bilirubin..Z.Z.	age	0.0516043	0.0536254	124	124	0.33951	0.805255
glyphosate	choline	yes	-0.0868402	0.0900221	124	124	0.336689	0.805255
glyphosate	cytidine	yes	-0.0938028	0.0975506	124	124	0.338258	0.805255
age	glycine	age	-0.0477647	0.049464	124	124	0.337915	0.805255
age	heptenedioate..C7.1.DC..	age	0.0233278	0.0241157	124	124	0.337169	0.805255
age	N.acetyl.3.methylhistidine.	age	0.0618539	0.0642904	124	124	0.339631	0.805255
Creatinine	propionylcarnitine..C3.	Creatinine	0.0417769	0.0435417	124	124	0.339269	0.805255
age	pterin	age	0.0436485	0.045235	124	124	0.338158	0.805255
glyphosate	X1.methylguanidine	yes	0.0459238	0.0479321	124	124	0.340355	0.806104
age	X1.palmitoyl.2.arachidonoyl.GPC..16.0.20.4n6.	age	0.0441194	0.0459877	124	124	0.341491	0.807461
age	X2.pyrrolidinone	age	-0.0363409	0.0381056	124	124	0.342174	0.807461
age	cinnamate	age	-0.0914419	0.0955694	124	124	0.342212	0.807461
glyphosate	phenylacetylphenylalanine	yes	-0.0800846	0.0840207	124	124	0.342467	0.807461
age	pyridoxine..Vitamin.B6.	age	-0.027054	0.0282992	124	124	0.342759	0.807461
Creatinine	X1..1.enyl.oleoyl..GPE..P.18.1..	Creatinine	-0.0395556	0.0416431	124	124	0.344103	0.808037
age	acisoga	age	-0.0326222	0.0341834	124	124	0.343567	0.808037
Creatinine	dimethylarginine..SDMA...ADMA.	Creatinine	0.0591617	0.0622418	124	124	0.343778	0.808037
Creatinine	X1.2.dilinoleoyl.GPC..18.2.18.2.	Creatinine	0.090816	0.0957525	124	124	0.344825	0.808447
age	X7.12.diketolithocholate	age	-0.0616017	0.0647535	124	124	0.345011	0.808447
Creatinine	X3.hydroxybutyrate..BHBA.	Creatinine	0.0612888	0.0647478	124	124	0.345775	0.808839
age	indolepropionate	age	-0.0483452	0.0509441	124	124	0.346122	0.808839
age	isovalerylglycine	age	0.0321098	0.033838	124	124	0.346278	0.808839
age	X1.methylhistamine	age	-0.0623607	0.0658041	124	124	0.346727	0.808895
age	X3.hydroxymargaroylglycine	age	-0.0548924	0.0579253	124	124	0.347036	0.808895
Creatinine	X3.4.dihydroxybenzoate	Creatinine	0.0293297	0.0311496	124	124	0.348431	0.809163
glyphosate	N.acetylasparagine	yes	-0.0993659	0.105614	124	124	0.348718	0.809163
glyphosate	N.acetylneuraminate	yes	0.150366	0.159885	124	124	0.348986	0.809163
Creatinine	N.palmitoyl.sphinganine..d18.0.16.0.	Creatinine	0.0376351	0.0399121	124	124	0.34762	0.809163
glyphosate	uridine	yes	-0.0662163	0.0704102	124	124	0.348986	0.809163
Creatinine	X.14.or.15..methylpalmitate..a17.0.or.i17.0.	Creatinine	0.0464961	0.0499284	124	124	0.353629	0.811397
glyphosate	X2.oxo.1.pyrrolidinepropionate	yes	0.0466549	0.0499158	124	124	0.352025	0.811397
glyphosate	X3.dehydroshikimate	yes	-0.086363	0.0925554	124	124	0.352951	0.811397
Creatinine	X3.methyl.2.oxobutyrate	Creatinine	0.0716329	0.0767132	124	124	0.352675	0.811397
age	allantoin	age	-0.0643755	0.0684945	124	124	0.350801	0.811397
glyphosate	N.acetylglucosaminylasparagine	yes	0.0638271	0.0680858	124	124	0.350612	0.811397
Creatinine	N.carbamoylalanine	Creatinine	0.0228673	0.0245083	124	124	0.352693	0.811397
age	N.palmitoyl.sphinganine..d18.0.16.0.	age	-0.0400127	0.0426744	124	124	0.351909	0.811397
glyphosate	paraxanthine	yes	0.104738	0.112163	124	124	0.352596	0.811397
age	tetrahydrocortisol.sulfate..2.	age	0.0306613	0.0328021	124	124	0.353425	0.811397
Creatinine	docosahexaenoate..DHA..22.6n3.	Creatinine	0.0758372	0.0816155	124	124	0.35468	0.81226
Creatinine	N.acetylglutamate	Creatinine	-0.0313882	0.0337827	124	124	0.354742	0.81226
age	X1.palmitoyl.GPE..16.0.	age	0.0342128	0.0367664	124	124	0.355574	0.813321
age	X1.palmitoyl.GPC..16.0.	age	0.0675585	0.0729454	124	124	0.357876	0.81372
age	X12.dehydrocholate	age	-0.0660633	0.0722756	124	124	0.36254	0.81372
age	X2..deoxyinosine	age	0.055242	0.0601559	124	124	0.361834	0.81372
Creatinine	X2.hydroxyarachidate.	Creatinine	0.0468265	0.0510552	124	124	0.360908	0.81372
glyphosate	X3.methylurate.	yes	0.0690643	0.0756893	124	124	0.363499	0.81372
age	X4.guanidinobutanoate	age	-0.0414799	0.0451076	124	124	0.361175	0.81372
Creatinine	X4.methyl.2.oxopentanoate	Creatinine	0.0715688	0.0783455	124	124	0.363116	0.81372
glyphosate	daidzein	yes	0.122736	0.133857	124	124	0.36106	0.81372
Creatinine	dehydrophytosphingosine.	Creatinine	0.0437951	0.0478061	124	124	0.361527	0.81372
glyphosate	diacylglycerol..16.1.18.2..2...16.0.18.3..1...	yes	-0.0651408	0.0704168	124	124	0.356799	0.81372
age	dihomo.linolenoylcarnitine..C20.3n3.or.6..	age	-0.0411375	0.0448424	124	124	0.3608	0.81372
age	ethylmalonate	age	0.0319629	0.0345608	124	124	0.356927	0.81372
glyphosate	hydantoin.5.propionate	yes	0.0688045	0.0743481	124	124	0.356794	0.81372
Creatinine	myristoleate..14.1n5.	Creatinine	0.0365114	0.0396583	124	124	0.359098	0.81372
glyphosate	N.acetylaspartate..NAA.	yes	0.066264	0.0718184	124	124	0.358089	0.81372
age	N.carbamoylputrescine	age	0.0482359	0.0525961	124	124	0.362504	0.81372
Creatinine	N.methylproline	Creatinine	0.0969004	0.105485	124	124	0.360155	0.81372
glyphosate	oleoyl.linoleoyl.glycerol..18.1.18.2...1.	yes	-0.119405	0.130808	124	124	0.363179	0.81372
glyphosate	taurine	yes	0.190076	0.207561	124	124	0.361668	0.81372
Creatinine	theobromine	Creatinine	0.0408406	0.0444353	124	124	0.36001	0.81372
Creatinine	tyramine	Creatinine	0.0905828	0.0989473	124	124	0.361803	0.81372
glyphosate	X2..deoxyinosine	yes	-0.0977909	0.107547	124	124	0.365143	0.814096
glyphosate	carotene.diol..3.	yes	0.0628779	0.0690655	124	124	0.364504	0.814096
age	nonadecanoate..19.0.	age	-0.0412537	0.0451844	124	124	0.36462	0.814096
Creatinine	putrescine	Creatinine	0.0684031	0.0752092	124	124	0.364934	0.814096
age	heptadecatrienoate..17.3..	age	-0.044296	0.0486198	124	124	0.365603	0.814297
age	X3.methylglutarate.2.methylglutarate	age	-0.0276622	0.030439	124	124	0.366803	0.815051
age	isovalerate..i5.0.	age	0.02759	0.0303711	124	124	0.36705	0.815051
Creatinine	uracil	Creatinine	0.0390797	0.0431279	124	124	0.366762	0.815051
glyphosate	X1.2.dilinoleoyl.digalactosylglycerol..18.2.18.2..	yes	-0.0566401	0.0631217	124	124	0.371362	0.815591
age	X3.carboxyadipate	age	-0.0407692	0.0451835	124	124	0.370265	0.815591
age	benzoate	age	-0.0432072	0.0479753	124	124	0.371229	0.815591
Creatinine	betaine	Creatinine	0.0427379	0.0474608	124	124	0.369679	0.815591
age	enterodiol	age	-0.0663793	0.0735012	124	124	0.369756	0.815591
Creatinine	glutamine	Creatinine	0.0254144	0.0283003	124	124	0.371036	0.815591
glyphosate	N.acetylhistamine	yes	-0.184401	0.203936	124	124	0.367836	0.815591
age	stearoyl.linoleoyl.glycerol..18.0.18.2...2..	age	-0.042234	0.0469844	124	124	0.370525	0.815591
glyphosate	succinate	yes	0.0520491	0.0577873	124	124	0.369871	0.815591
glyphosate	tartarate	yes	-0.102474	0.113842	124	124	0.369861	0.815591
Creatinine	taurochenodeoxycholate	Creatinine	-0.042972	0.0478576	124	124	0.371044	0.815591
age	fructosyllysine	age	0.0374049	0.0416217	124	124	0.37206	0.81631
age	carnitine	age	-0.0428217	0.047687	124	124	0.372458	0.816371
Creatinine	gentisate	Creatinine	0.0536699	0.0600191	124	124	0.373013	0.816775
Creatinine	X4.cholesten.3.one	Creatinine	0.0433064	0.0485045	124	124	0.37375	0.81693
Creatinine	tryptamine	Creatinine	-0.0640359	0.0717278	124	124	0.373824	0.81693
Creatinine	X.N.1....N.8...acetylspermidine	Creatinine	0.0676704	0.0760934	124	124	0.375649	0.817029
age	X2.hydroxyglutarate	age	-0.044108	0.0494926	124	124	0.376093	0.817029
glyphosate	N.methylglutamate	yes	0.0729982	0.0818331	124	124	0.374336	0.817029
glyphosate	O.acetylhomoserine	yes	-0.0861093	0.096781	124	124	0.375614	0.817029
Creatinine	sedoheptulose	Creatinine	0.0425199	0.0478156	124	124	0.375928	0.817029
age	taurocholate	age	0.0501185	0.0560697	124	124	0.374737	0.817029
Creatinine	X1.2.dilinoleoyl.digalactosylglycerol..18.2.18.2..	Creatinine	0.0279207	0.0315819	124	124	0.378441	0.817429
glyphosate	X1.stearoyl.GPI..18.0.	yes	-0.0531575	0.0600966	124	124	0.378191	0.817429
Creatinine	X2.3.dihydroxyisovalerate	Creatinine	0.0772867	0.0877135	124	124	0.38022	0.817429
glyphosate	X3.hydroxyarachidate.	yes	0.0826485	0.0936689	124	124	0.379437	0.817429
Creatinine	arginine	Creatinine	0.037369	0.0423532	124	124	0.379455	0.817429
Creatinine	gluconate	Creatinine	-0.0825011	0.0936916	124	124	0.380355	0.817429
age	isovalerylphenylalanine.	age	0.0399434	0.0450772	124	124	0.379175	0.817429
Creatinine	linoleoyl.linoleoyl.glycerol..18.2.18.2...1..	Creatinine	-0.0573655	0.0646848	124	124	0.376953	0.817429
Creatinine	phytanate	Creatinine	0.0460582	0.0521138	124	124	0.378587	0.817429
Creatinine	stachydrine	Creatinine	0.0824856	0.0935267	124	124	0.379584	0.817429
age	trigonelline..N..methylnicotinate.	age	-0.0890725	0.100844	124	124	0.380307	0.817429
glyphosate	indolelactate	yes	0.107624	0.122634	124	124	0.381941	0.82004
age	cholate	age	0.0714079	0.0814406	124	124	0.382357	0.820133
Creatinine	gamma.glutamylleucine	Creatinine	0.0290343	0.0331605	124	124	0.383136	0.820209
age	N.acetylthreonine	age	0.0410827	0.046748	124	124	0.382778	0.820209
glyphosate	X1.palmitoyl.2.linoleoyl.GPE..16.0.18.2.	yes	-0.0721575	0.0826142	124	124	0.384209	0.820377
glyphosate	eicosanoylsphingosine..d20.1..	yes	-0.0917513	0.104951	124	124	0.383931	0.820377
glyphosate	N.acetyl.cadaverine	yes	-0.24668	0.282477	124	124	0.384374	0.820377
age	N.carboxymethylalanine	age	-0.0630516	0.0720368	124	124	0.385075	0.820377
Creatinine	propionylglycine	Creatinine	0.0370317	0.042442	124	124	0.384873	0.820377
glyphosate	X1..1.enyl.oleoyl..GPE..P.18.1..	yes	0.0723441	0.0832306	124	124	0.386487	0.822546
glyphosate	glycylvaline	yes	-0.0499145	0.0574553	124	124	0.387021	0.822546
glyphosate	N.methylproline	yes	0.181374	0.208961	124	124	0.387212	0.822546
Creatinine	arachidate..20.0.	Creatinine	-0.0356765	0.0411866	124	124	0.388115	0.823272
glyphosate	caproate..6.0.	yes	-0.0964593	0.111391	124	124	0.3883	0.823272
Creatinine	X4.hydroxyphenylacetate	Creatinine	0.0288749	0.0334286	124	124	0.389448	0.824334
age	X5.hydroxyhexanoate	age	0.0448495	0.0519825	124	124	0.389993	0.824334
age	creatine	age	0.0382977	0.0443823	124	124	0.389926	0.824334
Creatinine	fructose	Creatinine	-0.0561385	0.0652118	124	124	0.391045	0.824334
age	malonylcarnitine	age	0.0256531	0.0296726	124	124	0.390523	0.824334
glyphosate	N6.N6.N6.trimethyllysine	yes	-0.0983603	0.114164	124	124	0.390788	0.824334
Creatinine	X1.3.7.trimethylurate	Creatinine	-0.0457454	0.0532718	124	124	0.392257	0.825311
glyphosate	palmitoyl.ethanolamide	yes	-0.0905687	0.105392	124	124	0.391957	0.825311
glyphosate	X1.stearoyl.GPC..18.0.	yes	-0.120316	0.140432	124	124	0.39338	0.825667
Creatinine	X2.3.quinolinediol	Creatinine	-0.0467109	0.0546922	124	124	0.394784	0.825667
Creatinine	X2.linoleoylglycerol..18.2.	Creatinine	-0.0420268	0.0491095	124	124	0.393909	0.825667
glyphosate	maleate	yes	0.0447302	0.0522829	124	124	0.394084	0.825667
Creatinine	methylsuccinate	Creatinine	0.0413627	0.0484404	124	124	0.394884	0.825667
age	N6.carboxymethyllysine	age	-0.0430227	0.0500175	124	124	0.392874	0.825667
glyphosate	palmitoyl.sphingomyelin..d18.1.16.0.	yes	-0.0868844	0.101779	124	124	0.395047	0.825667
Creatinine	hydroxymethylpyrimidine	Creatinine	-0.0550269	0.0646424	124	124	0.396418	0.826964
age	N.methylhydroxyproline..	age	0.0553236	0.0647735	124	124	0.39625	0.826964
Creatinine	X2.aminoadipate	Creatinine	0.0207135	0.0244133	124	124	0.397906	0.828667
Creatinine	X3.hydroxybenzoate	Creatinine	-0.0318568	0.0376415	124	124	0.399072	0.828667
age	X4.ureidobutyrate	age	0.0418398	0.0492034	124	124	0.398258	0.828667
age	delta.tocopherol	age	-0.0341531	0.0401791	124	124	0.398372	0.828667
age	glycerophosphoinositol.	age	-0.0554147	0.0655352	124	124	0.399489	0.828667
Creatinine	linoleoyl.linoleoyl.glycerol..18.2.18.2...2..	Creatinine	-0.0549561	0.064975	124	124	0.399362	0.828667
glyphosate	hypoxanthine	yes	-0.0508431	0.0603352	124	124	0.401256	0.83155
age	oleoyl.linoleoyl.glycerol..18.1.18.2...2.	age	-0.050233	0.0596309	124	124	0.402816	0.833998
Creatinine	choline.phosphate	Creatinine	0.063469	0.0757369	124	124	0.4037	0.835045
glyphosate	X3b.hydroxy.5.cholenoic.acid	yes	0.0477248	0.0569705	124	124	0.404128	0.835147
glyphosate	N2.methylarginine	yes	-0.0678419	0.081071	124	124	0.404516	0.835166
age	X1.methylguanidine	age	0.0263935	0.0316314	124	124	0.407077	0.835767
age	X3.5.dihydroxyphenylpropionate	age	-0.0783012	0.0937074	124	124	0.406411	0.835767
age	diaminopimelate	age	-0.0436693	0.0524535	124	124	0.408218	0.835767
age	heptadecasphingosine..d17.1.	age	-0.0667983	0.0802006	124	124	0.40799	0.835767
Creatinine	N6.methyladenosine	Creatinine	-0.0352785	0.0424838	124	124	0.408031	0.835767
age	N6.methyllysine	age	-0.0488278	0.0584114	124	124	0.406205	0.835767
glyphosate	pregnenetriol.sulfate.	yes	-0.043749	0.0523881	124	124	0.405423	0.835767
age	spermidine	age	0.0510797	0.0612069	124	124	0.407251	0.835767
age	stigmastadienone	age	-0.0207745	0.0249883	124	124	0.407429	0.835767
glyphosate	X1.palmitoyl.GPI..16.0.	yes	-0.0616723	0.0744163	124	124	0.408906	0.836399
Creatinine	syringaldehyde	Creatinine	0.0320443	0.0387223	124	124	0.409699	0.837243
glyphosate	cytosine	yes	-0.0873427	0.105676	124	124	0.41022	0.837532
age	X4.hydroxyphenylacetate	age	-0.0287925	0.0347615	124	124	0.411017	0.838384
glyphosate	N.N.dimethylalanine	yes	-0.0674614	0.0818073	124	124	0.411517	0.838628
age	sucralose	age	0.0928857	0.112662	124	124	0.412738	0.840339
glyphosate	pyridoxal	yes	0.0420681	0.0512891	124	124	0.413757	0.841637
age	X1.methylxanthine	age	-0.0499215	0.0608619	124	124	0.415023	0.841881
age	glycocholate	age	0.0699861	0.0851759	124	124	0.414278	0.841881
glyphosate	tartronate..hydroxymalonate.	yes	0.0489893	0.0598468	124	124	0.414765	0.841881
Creatinine	L.urobilin	Creatinine	-0.0244302	0.0298931	124	124	0.415418	0.84191
Creatinine	androstenediol..3beta.17beta..monosulfate..2.	Creatinine	0.0283768	0.0347713	124	124	0.416075	0.842465
Creatinine	X6.oxopiperidine.2.carboxylate	Creatinine	0.0170983	0.020992	124	124	0.41698	0.843523
Creatinine	histidine	Creatinine	0.0279731	0.0343956	124	124	0.417687	0.84418
age	beta.hydroxyisovalerate	age	-0.0316526	0.0389691	124	124	0.419667	0.844208
Creatinine	beta.hydroxyisovalerate	Creatinine	0.0301191	0.0371978	124	124	0.419728	0.844208
glyphosate	glycocholenate.sulfate.	yes	-0.0617229	0.0762626	124	124	0.419931	0.844208
glyphosate	isovalerylphenylalanine.	yes	-0.0686966	0.0847897	124	124	0.419495	0.844208
glyphosate	linolenate..alpha.or.gamma...18.3n3.or.6..	yes	0.0974801	0.120451	124	124	0.419998	0.844208
Creatinine	N.palmitoyl.sphingosine..d18.1.16.0.	Creatinine	0.0288655	0.0356334	124	124	0.41952	0.844208
glyphosate	X7.ketocholesterol	yes	-0.0436529	0.0541579	124	124	0.421938	0.846564
glyphosate	linoleoyl.linolenoyl.glycerol..18.2.18.3...2..	yes	0.129843	0.161058	124	124	0.421836	0.846564
glyphosate	undecanedioate..C11.DC.	yes	0.0367239	0.0457107	124	124	0.42369	0.849307
Creatinine	harmane	Creatinine	0.0348228	0.0434158	124	124	0.424134	0.849388
Creatinine	OAHSA..18.1.OH.18.0.	Creatinine	-0.0420339	0.0524992	124	124	0.424925	0.849388
age	theobromine	age	0.0428499	0.0534102	124	124	0.425272	0.849388
glyphosate	ximenoylcarnitine..C26.1..	yes	0.0333335	0.0415936	124	124	0.424557	0.849388
age	oleanolate	age	0.0462986	0.0578537	124	124	0.426417	0.850905
Creatinine	allantoin	Creatinine	0.0524197	0.065747	124	124	0.426868	0.851035
age	caffeine	age	0.045163	0.0567394	124	124	0.429074	0.853117
glyphosate	linolenoyl.linolenoyl.glycerol..18.3.18.3...2..	yes	0.235084	0.296015	124	124	0.428749	0.853117
age	N.acetylmuramate	age	-0.0461621	0.0579132	124	124	0.428652	0.853117
glyphosate	X2.hydroxyhippurate..salicylurate.	yes	0.0438823	0.0553573	124	124	0.429524	0.853244
age	X5.hydroxymethylfurfural	age	0.0374362	0.0472491	124	124	0.431162	0.854421
glyphosate	X7.methylguanine	yes	-0.149725	0.189517	124	124	0.431279	0.854421
glyphosate	homostachydrine.	yes	-0.0685546	0.0866354	124	124	0.430704	0.854421
age	acetylcarnitine..C2.	age	-0.0389428	0.0494166	124	124	0.432234	0.854745
Creatinine	anserine	Creatinine	0.0443129	0.056324	124	124	0.432993	0.854745
glyphosate	glutamate..gamma.methyl.ester	yes	0.0639387	0.0812249	124	124	0.432874	0.854745
glyphosate	glycylleucine	yes	-0.0506666	0.0643821	124	124	0.432978	0.854745
Creatinine	X.R..salsolinol	Creatinine	0.0384561	0.0493633	124	124	0.437501	0.856014
glyphosate	X1..1.enyl.palmitoyl..GPE..P.16.0..	yes	0.068478	0.0885525	124	124	0.440919	0.856014
glyphosate	X1.palmitoyl.GPE..16.0.	yes	-0.0530699	0.0679224	124	124	0.436217	0.856014
Creatinine	X2.oleoylglycerol..18.1.	Creatinine	-0.0341699	0.043968	124	124	0.438611	0.856014
glyphosate	X3.carboxy.4.methyl.5.propyl.2.furanpropanoate..CMPF.	yes	0.0598242	0.0773756	124	124	0.441012	0.856014
glyphosate	X3.hydroxymyristate	yes	-0.0575837	0.0741109	124	124	0.438788	0.856014
glyphosate	X3.ketosphinganine	yes	-0.0452667	0.0579191	124	124	0.436255	0.856014
glyphosate	gamma.glutamylleucine	yes	-0.0502057	0.064553	124	124	0.438489	0.856014
glyphosate	gentisate	yes	-0.093877	0.119958	124	124	0.435428	0.856014
glyphosate	glycerophosphorylcholine..GPC.	yes	-0.0938584	0.120926	124	124	0.439194	0.856014
age	hexadecanedioate..C16.DC.	age	0.0151372	0.0193839	124	124	0.437684	0.856014
Creatinine	N.N.dimethylalanine	Creatinine	0.0326498	0.0420936	124	124	0.439619	0.856014
age	N.acetyl.beta.alanine	age	-0.0411395	0.0524474	124	124	0.435608	0.856014
glyphosate	naringenin	yes	0.10453	0.134856	124	124	0.43989	0.856014
Creatinine	O.acetylhomoserine	Creatinine	0.0388301	0.0495385	124	124	0.434757	0.856014
glyphosate	oleoyl.linoleoyl.glycerol..18.1.18.2...2.	yes	-0.0907739	0.116997	124	124	0.439382	0.856014
glyphosate	phenylalanylglycine	yes	-0.0588671	0.0751789	124	124	0.435275	0.856014
glyphosate	theophylline	yes	-0.0558469	0.0717164	124	124	0.437759	0.856014
glyphosate	ursocholate	yes	-0.11186	0.144468	124	124	0.440294	0.856014
Creatinine	X3.methylurate.	Creatinine	0.0297275	0.0385213	124	124	0.441835	0.856351
glyphosate	oleoylcarnitine..C18.1.	yes	-0.0884463	0.114637	124	124	0.441962	0.856351
Creatinine	N.formylmethionine	Creatinine	0.0301879	0.039187	124	124	0.442646	0.856921
age	X.15.2..anacardic.acid	age	-0.0831591	0.107772	124	124	0.443181	0.857039
age	X2..deoxyguanosine	age	0.0451787	0.0585919	124	124	0.443484	0.857039
age	chenodeoxycholic.acid.sulfate..1.	age	-0.0570852	0.0742776	124	124	0.444921	0.858402
Creatinine	docosatrienoate..22.3n3.	Creatinine	-0.0603368	0.0787295	124	124	0.444968	0.858402
Creatinine	X3.hydroxystachydrine.	Creatinine	0.0732518	0.0957098	124	124	0.445577	0.858825
glyphosate	X1..1.enyl.palmitoyl..2.oleoyl.GPE..P.16.0.18.1..	yes	0.0456655	0.0598096	124	124	0.446751	0.859222
glyphosate	X1.pentadecanoylglycerol..15.0.	yes	0.0553708	0.0726964	124	124	0.447785	0.859222
glyphosate	X2.4.dihydroxybutyrate	yes	0.0562791	0.0740225	124	124	0.4489	0.859222
glyphosate	X4.cholesten.3.one	yes	-0.0734634	0.0964579	124	124	0.447824	0.859222
Creatinine	gamma.glutamylalanine	Creatinine	0.032581	0.0427519	124	124	0.447761	0.859222
age	gamma.glutamylglycine	age	-0.0305024	0.0398318	124	124	0.44657	0.859222
Creatinine	N.carbamoylaspartate	Creatinine	-0.0392136	0.0515824	124	124	0.448682	0.859222
Creatinine	Urolithin.A	Creatinine	-0.0463931	0.0609721	124	124	0.448291	0.859222
Creatinine	X7.ketolithocholate	Creatinine	0.0456726	0.0604415	124	124	0.451356	0.863092
glyphosate	dihydroorotate	yes	0.104025	0.137639	124	124	0.451704	0.863092
Creatinine	X2.hydroxy.4..methylthio.butanoic.acid	Creatinine	0.0731814	0.0970593	124	124	0.452367	0.863609
age	X2.oxindole.3.acetate	age	-0.0558447	0.0739726	124	124	0.453062	0.864189
Creatinine	X1.oleoyl.2.linoleoyl.GPC..18.1.18.2..	Creatinine	0.0644678	0.0860145	124	124	0.455036	0.865706
glyphosate	X2.isopropylmalate	yes	-0.0845635	0.112623	124	124	0.454319	0.865706
glyphosate	creatine	yes	-0.065997	0.0880328	124	124	0.454923	0.865706
Creatinine	N.oleoyl.sphingosine..d18.1.18.1..	Creatinine	0.0423235	0.0565147	124	124	0.455465	0.865777
Creatinine	paraxanthine	Creatinine	-0.0430409	0.0576126	124	124	0.456589	0.867165
glyphosate	ribose	yes	-0.0596022	0.0799189	124	124	0.457351	0.867865
Creatinine	X3.carboxy.4.methyl.5.propyl.2.furanpropanoate..CMPF.	Creatinine	-0.0291241	0.0391172	124	124	0.458023	0.868212
glyphosate	dihomo.linolenoylcarnitine..C20.3n3.or.6..	yes	0.0661786	0.0889454	124	124	0.458321	0.868212
glyphosate	diglycerol	yes	0.0687394	0.0926325	124	124	0.459703	0.870081
Creatinine	X1.methyladenine	Creatinine	0.0236888	0.0320133	124	124	0.461113	0.871293
age	X1.palmitoyl.GPI..16.0.	age	-0.0273976	0.0375174	124	124	0.466665	0.871293
age	X3.5.dihydroxybenzoic.acid	age	0.0243038	0.0329367	124	124	0.462031	0.871293
age	X3.hydroxysebacate	age	-0.0411683	0.0555807	124	124	0.461562	0.871293
glyphosate	X5.6.dihydrouridine	yes	0.0566655	0.0775317	124	124	0.466311	0.871293
glyphosate	X5.hydroxymethylfurfural	yes	0.0487399	0.0661069	124	124	0.462857	0.871293
Creatinine	X5alpha.androstan.3beta.17beta.diol.monosulfate..1.	Creatinine	0.0323795	0.044007	124	124	0.463312	0.871293
glyphosate	asparagine	yes	0.0548884	0.0743477	124	124	0.461846	0.871293
Creatinine	branched.chain.14.0.dicarboxylic.acid..	Creatinine	-0.0301022	0.0410471	124	124	0.464783	0.871293
glyphosate	dehydrolithocholate	yes	0.0573939	0.0778974	124	124	0.463032	0.871293
age	diacetylspermidine.	age	-0.0554531	0.0756449	124	124	0.466156	0.871293
age	erucoylcarnitine..C22.1..	age	0.0429626	0.0584496	124	124	0.465083	0.871293
glyphosate	gluconate	yes	0.135171	0.184613	124	124	0.465633	0.871293
glyphosate	nicotinamide	yes	-0.0788962	0.107558	124	124	0.464985	0.871293
age	palmitoyl.linoleoyl.glycerol..16.0.18.2...1..	age	-0.0198982	0.0271532	124	124	0.465114	0.871293
glyphosate	sphingadienine	yes	-0.0976739	0.133444	124	124	0.465778	0.871293
glyphosate	X4.methylhexanoate..a7.0.	yes	-0.0680745	0.0935616	124	124	0.468336	0.872934
Creatinine	tryptophan.betaine	Creatinine	0.0322253	0.0442449	124	124	0.468044	0.872934
glyphosate	anserine	yes	-0.0809518	0.1115	124	124	0.469295	0.873477
glyphosate	hyocholate	yes	-0.0547078	0.075547	124	124	0.470436	0.873477
age	L.urobilin	age	-0.0225254	0.030998	124	124	0.470113	0.873477
glyphosate	N.acetyl.isoputreanine	yes	-0.0582164	0.0802395	124	124	0.469802	0.873477
age	pimelate..C7.DC.	age	-0.0291129	0.0401043	124	124	0.470608	0.873477
age	X2..O.methyluridine	age	0.0280062	0.0386539	124	124	0.471361	0.87414
glyphosate	X1.methylhistamine	yes	-0.0856159	0.119404	124	124	0.474826	0.875412
glyphosate	citrate	yes	-0.0585327	0.0813425	124	124	0.473208	0.875412
Creatinine	diacetylspermidine.	Creatinine	0.0509456	0.0709276	124	124	0.473997	0.875412
glyphosate	flavin.adenine.dinucleotide..FAD.	yes	-0.035532	0.0495329	124	124	0.474657	0.875412
Creatinine	heptadecatrienoate..17.3..	Creatinine	-0.0323818	0.0451144	124	124	0.474309	0.875412
Creatinine	N1.Methyl.2.pyridone.5.carboxamide	Creatinine	0.0286654	0.0399479	124	124	0.474429	0.875412
Creatinine	succinimide	Creatinine	0.0159156	0.0221656	124	124	0.474235	0.875412
age	lysylleucine	age	-0.0308777	0.0430551	124	124	0.475842	0.876551
age	vanillic.acid.glycine	age	0.0221406	0.0309495	124	124	0.476981	0.877916
age	X3.carboxy.4.methyl.5.pentyl.2.furanpropionate..3.CMPFP...	age	0.0272731	0.0385235	124	124	0.481762	0.879165
glyphosate	X3.hydroxymargarate	yes	0.0882642	0.124394	124	124	0.479386	0.879165
Creatinine	alpha.ketoglutarate	Creatinine	0.0355623	0.0500611	124	124	0.479033	0.879165
Creatinine	beta.guanidinopropanoate	Creatinine	0.0354458	0.0503272	124	124	0.482617	0.879165
age	indoleacetate	age	0.0431065	0.0607722	124	124	0.480672	0.879165
age	kynurenate	age	0.0457404	0.064807	124	124	0.482843	0.879165
glyphosate	myo.inositol	yes	-0.0763008	0.108321	124	124	0.482564	0.879165
age	N.butyryl.phenylalanine	age	-0.06467	0.0914323	124	124	0.481947	0.879165
age	palmitoylcarnitine..C16.	age	0.057067	0.0806356	124	124	0.481684	0.879165
age	phenethylamine	age	-0.0556033	0.0785396	124	124	0.481527	0.879165
age	phenylacetylphenylalanine	age	0.0302808	0.0426689	124	124	0.481319	0.879165
age	stearoyl.ethanolamide	age	-0.0542877	0.0767696	124	124	0.481981	0.879165
Creatinine	uridine	Creatinine	0.0253087	0.0356357	124	124	0.478969	0.879165
glyphosate	X1.2.dilinoleoyl.galactosylglycerol..18.2.18.2..	yes	-0.0706249	0.100442	124	124	0.483415	0.879445
glyphosate	N.acetyltaurine	yes	0.114089	0.162412	124	124	0.483794	0.879445
age	X1.linoleoyl.GPC..18.2.	age	-0.0444701	0.0632294	124	124	0.484439	0.879547
glyphosate	carotene.diol..1.	yes	0.0298496	0.0425527	124	124	0.484648	0.879547
Creatinine	X1.palmitoyl.2.oleoyl.GPC..16.0.18.1.	Creatinine	0.0363992	0.0520041	124	124	0.485339	0.879857
glyphosate	X3.4.dihydroxybenzoate	yes	0.0422643	0.0606659	124	124	0.487561	0.879857
age	arachidoylcarnitine..C20..	age	0.0439994	0.0628838	124	124	0.486745	0.879857
age	docosadienoate..22.2n6.	age	0.052083	0.0746791	124	124	0.488011	0.879857
Creatinine	glycocholate	Creatinine	-0.0551624	0.0789274	124	124	0.485982	0.879857
age	lactosyl.N.palmitoyl.sphingosine..d18.1.16.0.	age	0.0298911	0.0428405	124	124	0.487838	0.879857
Creatinine	nicotinate	Creatinine	-0.0235303	0.0337211	124	124	0.48673	0.879857
Creatinine	quinate	Creatinine	0.0379848	0.0545639	124	124	0.487719	0.879857
age	X1.7.dimethylurate	age	0.0478251	0.0693073	124	124	0.492739	0.882476
age	X1.stearoyl.GPE..18.0.	age	0.0307776	0.0447063	124	124	0.492516	0.882476
age	X5.acetylamino.6.amino.3.methyluracil	age	-0.0309417	0.044793	124	124	0.492213	0.882476
age	X5.methylthioadenosine..MTA.	age	-0.0386934	0.0558837	124	124	0.491103	0.882476
glyphosate	X6.oxopiperidine.2.carboxylate	yes	0.0285601	0.0415463	124	124	0.493195	0.882476
age	X7.ketolithocholate	age	-0.0429298	0.0620815	124	124	0.491675	0.882476
glyphosate	carotene.diol..2.	yes	0.041889	0.0610436	124	124	0.493933	0.882476
glyphosate	hexadecadienoate..16.2n6.	yes	0.0398157	0.0579889	124	124	0.493752	0.882476
glyphosate	indole.3.carboxylate	yes	0.0686381	0.09961	124	124	0.492184	0.882476
glyphosate	lignoceroylcarnitine..C24..	yes	0.0432526	0.0631411	124	124	0.494667	0.882476
Creatinine	N.stearoyl.sphinganine..d18.0.18.0..	Creatinine	0.0381017	0.0553337	124	124	0.492634	0.882476
glyphosate	threonine	yes	0.0369776	0.0539312	124	124	0.494591	0.882476
Creatinine	valine.betaine	Creatinine	-0.0183655	0.0265546	124	124	0.490592	0.882476
Creatinine	X4.acetamidobenzoate	Creatinine	-0.0288825	0.0422829	124	124	0.495886	0.883222
age	valerate..5.0.	age	0.0212454	0.0309969	124	124	0.49566	0.883222
Creatinine	X.12.or.13..methylmyristate..a15.0.or.i15.0.	Creatinine	0.0268231	0.0397231	124	124	0.500906	0.883668
age	X1.linolenoylglycerol..18.3.	age	-0.0487598	0.0713006	124	124	0.496653	0.883668
age	X1.palmitoyl.2.linoleoyl.GPC..16.0.18.2.	age	-0.0429225	0.063451	124	124	0.500057	0.883668
Creatinine	X2..deoxyinosine	Creatinine	0.0368175	0.0546122	124	124	0.501527	0.883668
glyphosate	X2.hydroxymyristate	yes	0.0490466	0.0721645	124	124	0.498082	0.883668
Creatinine	X4.guanidinobutanoate	Creatinine	0.0252312	0.0375329	124	124	0.50281	0.883668
glyphosate	X5.acetylamino.6.formylamino.3.methyluracil	yes	-0.059652	0.0882686	124	124	0.500928	0.883668
Creatinine	astaxanthin	Creatinine	-0.0354019	0.0524822	124	124	0.50129	0.883668
glyphosate	choline.phosphate	yes	0.102734	0.151373	124	124	0.498656	0.883668
age	cysteine	age	-0.0209385	0.0310954	124	124	0.503126	0.883668
glyphosate	dehydroepiandrosterone.sulfate..DHEA.S.	yes	-0.0412339	0.06107	124	124	0.500979	0.883668
age	methylurea	age	0.0586333	0.0868833	124	124	0.502189	0.883668
age	N.acetylleucine	age	-0.0498332	0.0737859	124	124	0.501958	0.883668
age	N.acetylneuraminate	age	-0.0603572	0.0890671	124	124	0.500345	0.883668
glyphosate	N.carbamoylaspartate	yes	0.0686354	0.100856	124	124	0.497625	0.883668
glyphosate	nicotinic.acid.mononucleotide..NaMN.	yes	-0.0738527	0.110043	124	124	0.503461	0.883668
glyphosate	piperine	yes	0.141251	0.210582	124	124	0.503751	0.883668
glyphosate	stearoyl.ethanolamide	yes	-0.0973404	0.144058	124	124	0.500574	0.883668
age	taurodeoxycholate	age	0.0287024	0.0424709	124	124	0.501544	0.883668
glyphosate	X1.linoleoyl.GPC..18.2.	yes	-0.0824226	0.124412	124	124	0.508944	0.890114
glyphosate	glycosyl.N.palmitoyl.sphingosine..d18.1.16.0.	yes	-0.069212	0.104322	124	124	0.508336	0.890114
glyphosate	ornithine	yes	-0.0727966	0.109887	124	124	0.50904	0.890114
age	pyrraline	age	-0.0407705	0.0612676	124	124	0.508105	0.890114
glyphosate	creatinine	yes	0.0782255	0.118614	124	124	0.510931	0.892531
Creatinine	kynurenate	Creatinine	0.0381823	0.0579458	124	124	0.511232	0.892531
Creatinine	citrulline	Creatinine	-0.0174621	0.0265381	124	124	0.51189	0.892972
age	lysine	age	-0.0222218	0.0338147	124	124	0.51344	0.894101
age	N.acetylphenylalanine	age	-0.037663	0.0573122	124	124	0.513456	0.894101
Creatinine	pyridoxal	Creatinine	0.0168837	0.0257778	124	124	0.513753	0.894101
age	X.16.or.17..methylstearate..a19.0.or.i19.0.	age	-0.031888	0.0498002	124	124	0.523196	0.895235
glyphosate	X.S..3.hydroxybutyrylcarnitine	yes	0.0461539	0.0720904	124	124	0.523337	0.895235
glyphosate	X2.linoleoylglycerol..18.2.	yes	0.0626049	0.0960467	124	124	0.51593	0.895235
age	X3.amino.2.piperidone	age	-0.0361043	0.0558258	124	124	0.519052	0.895235
Creatinine	X3.hydroxyquinine	Creatinine	0.0447708	0.069796	124	124	0.522478	0.895235
age	X3.sulfo.L.alanine	age	-0.0345935	0.0536451	124	124	0.521314	0.895235
age	X5.oxoproline	age	0.0309393	0.0478979	124	124	0.520753	0.895235
age	azelate..C9.DC.	age	-0.0289445	0.0448129	124	124	0.520663	0.895235
Creatinine	docosadienoate..22.2n6.	Creatinine	-0.0467108	0.0723676	124	124	0.51987	0.895235
glyphosate	ergosterol	yes	-0.0923919	0.142682	124	124	0.5186	0.895235
Creatinine	LAHSA..18.2.OH.18.0..	Creatinine	-0.0412552	0.0634202	124	124	0.516626	0.895235
glyphosate	leucylglutamine.	yes	0.0402793	0.0618716	124	124	0.516319	0.895235
glyphosate	linoleoylcarnitine..C18.2..	yes	-0.051779	0.0805462	124	124	0.521559	0.895235
glyphosate	N..2.furoyl.glycine	yes	0.0346323	0.0538397	124	124	0.521514	0.895235
glyphosate	N.acetylhistidine	yes	-0.0309781	0.0479248	124	124	0.519388	0.895235
Creatinine	N.acetylneuraminate	Creatinine	-0.052562	0.0811471	124	124	0.518412	0.895235
age	N.stearoyl.sphingosine..d18.1.18.0..	age	-0.0427561	0.065425	124	124	0.515685	0.895235
age	picolinate	age	0.0282345	0.0438322	124	124	0.521789	0.895235
Creatinine	syringic.acid	Creatinine	0.0353242	0.055003	124	124	0.522177	0.895235
age	taurochenodeoxycholate	age	0.0311846	0.0482233	124	124	0.51909	0.895235
age	uridine	age	-0.0246657	0.0383994	124	124	0.52302	0.895235
glyphosate	xanthine	yes	0.0436658	0.068192	124	124	0.523327	0.895235
Creatinine	X5.hydroxy.2.indolecarboxylic.acid	Creatinine	-0.0317714	0.0496652	124	124	0.523828	0.89538
Creatinine	X1.palmitoyl.GPI..16.0.	Creatinine	0.0236829	0.037233	124	124	0.52595	0.898311
Creatinine	gamma.glutamylglutamine	Creatinine	0.0326173	0.0513855	124	124	0.526917	0.898572
age	N.acetylglutamate	age	0.0241423	0.037933	124	124	0.526831	0.898572
glyphosate	X1.methylnicotinamide	yes	-0.0539849	0.0857239	124	124	0.530113	0.899364
Creatinine	X2.oxoarginine.	Creatinine	0.0293225	0.0472637	124	124	0.536233	0.899364
glyphosate	X4.methylcatechol.sulfate	yes	-0.0588486	0.0932972	124	124	0.529404	0.899364
Creatinine	X5.hydroxylysine	Creatinine	0.0314782	0.0506802	124	124	0.535712	0.899364
glyphosate	X5.methylhexanoate..i7.0.	yes	-0.0411725	0.0660081	124	124	0.533986	0.899364
age	anserine	age	-0.0374518	0.0599623	124	124	0.534422	0.899364
glyphosate	arabonate.xylonate	yes	0.0943259	0.151463	124	124	0.534796	0.899364
glyphosate	calystegine.A3	yes	0.0871651	0.139287	124	124	0.532714	0.899364
age	ceramide..d18.2.24.1..d18.1.24.2..	age	-0.027506	0.0442185	124	124	0.536111	0.899364
glyphosate	deoxycholic.acid..12.or.24..sulfate.	yes	-0.124502	0.199549	124	124	0.533908	0.899364
glyphosate	fumarate	yes	0.044906	0.0716554	124	124	0.53212	0.899364
glyphosate	gamma.glutamylalanine	yes	0.0518595	0.0823128	124	124	0.530215	0.899364
glyphosate	glycine	yes	0.0491808	0.0782087	124	124	0.530875	0.899364
age	harmane	age	-0.0302879	0.0486741	124	124	0.535955	0.899364
age	lactobacillic.acid	age	-0.0251014	0.0404111	124	124	0.536826	0.899364
glyphosate	N.N.dimethyl.5.aminovalerate	yes	0.0891921	0.142758	124	124	0.533313	0.899364
Creatinine	N.acetylasparagine	Creatinine	-0.032822	0.0530262	124	124	0.537117	0.899364
glyphosate	N.formylmethionine	yes	-0.0476606	0.0769214	124	124	0.536799	0.899364
glyphosate	N.pentadecanoyl.sphingosine..d18.1.15.0..	yes	0.050137	0.0809857	124	124	0.537085	0.899364
Creatinine	palmitoylcholine	Creatinine	-0.034516	0.0550925	124	124	0.532193	0.899364
Creatinine	spermidine	Creatinine	0.037236	0.0596203	124	124	0.533464	0.899364
glyphosate	succinimide	yes	0.0269346	0.0431957	124	124	0.53431	0.899364
age	sulfate.	age	0.035226	0.0566473	124	124	0.536213	0.899364
glyphosate	triethanolamine	yes	-0.0275724	0.0445513	124	124	0.537171	0.899364
glyphosate	piperidine	yes	0.0583833	0.0945281	124	124	0.538042	0.900139
age	dehydrolithocholate	age	0.0321206	0.0519838	124	124	0.538828	0.900421
age	gamma.glutamylalanine	age	-0.0352115	0.057359	124	124	0.541465	0.900421
age	glutaminylleucine	age	0.0197335	0.0321438	124	124	0.541391	0.900421
age	gulonate.	age	-0.031282	0.051015	124	124	0.541886	0.900421
age	hexadecasphingosine..d16.1..	age	-0.0466406	0.0759279	124	124	0.541184	0.900421
Creatinine	N.acetylglycine	Creatinine	0.0289681	0.0472236	124	124	0.540841	0.900421
age	N.succinyl.isoleucine	age	0.0210746	0.0341534	124	124	0.539574	0.900421
glyphosate	nicotianamine	yes	0.0511751	0.0836422	124	124	0.541848	0.900421
age	p.hydroxybenzaldehyde	age	-0.0424872	0.0689651	124	124	0.54029	0.900421
Creatinine	fumarate	Creatinine	-0.0221629	0.0363235	124	124	0.542929	0.901049
age	valine.betaine	age	0.0192551	0.0314986	124	124	0.543081	0.901049
Creatinine	N.monomethylarginine	Creatinine	-0.0242478	0.0398032	124	124	0.543569	0.901181
glyphosate	lithocholate.sulfate..1.	yes	-0.0507049	0.0834663	124	124	0.544709	0.901713
age	saccharin	age	0.0727672	0.119347	124	124	0.544325	0.901713
glyphosate	X4.hydroxybenzoate	yes	0.0507228	0.0837615	124	124	0.545984	0.901872
age	X4.hydroxycyclohexylcarboxylic.acid	age	0.0273154	0.0450042	124	124	0.546063	0.901872
age	alpha.hydroxyisocaproate	age	-0.0553106	0.0911737	124	124	0.546183	0.901872
age	methyl.4.hydroxybenzoate	age	0.0215101	0.0354822	124	124	0.54644	0.901872
age	inosine	age	-0.0298829	0.0493423	124	124	0.546907	0.901967
glyphosate	beta.guanidinopropanoate	yes	-0.0603162	0.100018	124	124	0.547642	0.902504
age	X.S..3.hydroxybutyrylcarnitine	age	0.024214	0.0404186	124	124	0.551247	0.906712
Creatinine	X1.palmitoyl.2.linoleoyl.GPC..16.0.18.2.	Creatinine	0.0376257	0.0629699	124	124	0.551297	0.906712
age	X1.pentadecanoylglycerol..15.0.	age	-0.0226232	0.0377827	124	124	0.551429	0.906712
Creatinine	X1.methyl.5.imidazoleacetate	Creatinine	0.023693	0.0398834	124	124	0.553608	0.907268
age	X1.oleoyl.GPE..18.1.	age	0.0222807	0.0375707	124	124	0.555263	0.907268
age	X2.hydroxymyristate	age	-0.0225813	0.0381515	124	124	0.556156	0.907268
Creatinine	feruloylputrescine	Creatinine	0.0209619	0.0354878	124	124	0.555858	0.907268
glyphosate	N.acetylglucosamine.N.acetylgalactosamine	yes	0.0506411	0.0849304	124	124	0.55224	0.907268
glyphosate	N.acetylputrescine	yes	-0.110162	0.187289	124	124	0.557527	0.907268
age	N.methyl.GABA	age	0.0258822	0.0438791	124	124	0.556408	0.907268
Creatinine	nicotinic.acid.mononucleotide..NaMN.	Creatinine	-0.0328602	0.055346	124	124	0.553825	0.907268
glyphosate	pimelate..C7.DC.	yes	-0.0412523	0.0697909	124	124	0.555684	0.907268
age	riboflavin..Vitamin.B2.	age	-0.0246855	0.0416167	124	124	0.555187	0.907268
glyphosate	serine	yes	0.0307746	0.0520966	124	124	0.555897	0.907268
age	theanine	age	0.0229988	0.0389266	124	124	0.556815	0.907268
glyphosate	thiamin..Vitamin.B1.	yes	0.0859271	0.145934	124	124	0.557229	0.907268
glyphosate	valerate..5.0.	yes	-0.0333154	0.0564616	124	124	0.55633	0.907268
Creatinine	docosapentaenoate..n3.DPA..22.5n3.	Creatinine	0.0513342	0.0873863	124	124	0.558021	0.907402
Creatinine	X2.keto.3.deoxy.gluconate	Creatinine	0.0374918	0.0638835	124	124	0.558481	0.90748
glyphosate	X1.2.dilinoleoyl.GPC..18.2.18.2.	yes	0.112064	0.191377	124	124	0.559277	0.908104
Creatinine	dihomo.linoleate..20.2n6.	Creatinine	-0.0283198	0.0484544	124	124	0.560016	0.908138
age	N.methylpipecolate	age	0.02034	0.0348107	124	124	0.560122	0.908138
glyphosate	methionine.sulfoxide	yes	0.0454628	0.0780548	124	124	0.561493	0.909325
Creatinine	serine	Creatinine	0.0153966	0.0264547	124	124	0.561679	0.909325
age	arachidoyl.ethanolamide..20.0..	age	-0.0257092	0.0442251	124	124	0.563012	0.910148
glyphosate	glycyrrhetinate	yes	-0.0741163	0.127675	124	124	0.562689	0.910148
Creatinine	X2.oxo.1.pyrrolidinepropionate	Creatinine	-0.0147333	0.0254381	124	124	0.563585	0.910407
glyphosate	X1.stearoyl.2.oleoyl.GPC..18.0.18.1.	yes	0.0556558	0.0962505	124	124	0.564196	0.91059
Creatinine	X2..deoxyadenosine	Creatinine	0.0262957	0.0456126	124	124	0.565365	0.91059
age	X2.linoleoylglycerol..18.2.	age	0.0329425	0.0568833	124	124	0.564646	0.91059
glyphosate	X3..3.hydroxyphenyl.propionate	yes	-0.0866922	0.150313	124	124	0.565201	0.91059
glyphosate	galactonate	yes	0.0849133	0.147572	124	124	0.566278	0.91059
glyphosate	glycerophosphoethanolamine	yes	0.0397724	0.0691604	124	124	0.566327	0.91059
glyphosate	linoleoyl.linolenoyl.glycerol..18.2.18.3...1..	yes	0.0968971	0.168597	124	124	0.566589	0.91059
glyphosate	sulfate.	yes	0.0607926	0.106018	124	124	0.567474	0.911348
Creatinine	palmitoyl.linoleoyl.glycerol..16.0.18.2...2..	Creatinine	-0.0248688	0.0435108	124	124	0.568717	0.912579
age	sphingadienine	age	-0.0448203	0.0783129	124	124	0.569068	0.912579
Creatinine	ursolic.acid	Creatinine	-0.0306918	0.054152	124	124	0.571941	0.916519
age	N.N.dimethyl.5.aminovalerate	age	0.0406973	0.0719725	124	124	0.572828	0.916608
age	pregnenetriol.sulfate.	age	0.016409	0.0289488	124	124	0.572806	0.916608
glyphosate	X1..1.enyl.stearoyl..GPE..P.18.0..	yes	0.0439734	0.0783626	124	124	0.575789	0.917692
Creatinine	X1.carboxyethylphenylalanine	Creatinine	0.0209573	0.0376185	124	124	0.578506	0.917692
age	X1.oleoyl.GPC..18.1.	age	-0.0401101	0.0732424	124	124	0.584968	0.917692
glyphosate	X2.hydroxysebacate	yes	0.0341997	0.0618086	124	124	0.581085	0.917692
glyphosate	X5.hydroxy.2.indolecarboxylic.acid	yes	-0.0524856	0.0953252	124	124	0.583253	0.917692
Creatinine	X5.hydroxymethylfurfural	Creatinine	0.0188435	0.0344036	124	124	0.585114	0.917692
age	X6.oxolithocholate	age	-0.0251527	0.0454143	124	124	0.581641	0.917692
age	beta.cryptoxanthin	age	-0.0272272	0.0488154	124	124	0.579051	0.917692
Creatinine	carotene.diol..1.	Creatinine	0.0118706	0.0218905	124	124	0.588735	0.917692
age	choline.phosphate	age	-0.041401	0.0763156	124	124	0.588491	0.917692
age	creatinine	age	-0.0372865	0.0668025	124	124	0.57863	0.917692
Creatinine	dehydrolithocholate	Creatinine	0.0227319	0.0403105	124	124	0.574003	0.917692
Creatinine	dodecenedioate..C12.1.DC..	Creatinine	-0.01636	0.0294207	124	124	0.57921	0.917692
glyphosate	eicosenoylcarnitine..C20.1..	yes	-0.0513728	0.0947018	124	124	0.588608	0.917692
Creatinine	gamma.glutamylisoleucine.	Creatinine	-0.0238664	0.0430012	124	124	0.579981	0.917692
glyphosate	gamma.glutamylisoleucine.	yes	-0.0456517	0.0838591	124	124	0.587339	0.917692
Creatinine	gamma.glutamylvaline	Creatinine	-0.0208936	0.0379443	124	124	0.582913	0.917692
Creatinine	glycochenodeoxycholate	Creatinine	-0.0351149	0.0629973	124	124	0.5783	0.917692
Creatinine	malate	Creatinine	-0.0220797	0.0398071	124	124	0.580174	0.917692
glyphosate	malonate	yes	-0.0374779	0.0690967	124	124	0.588577	0.917692
Creatinine	methylurea	Creatinine	0.0397953	0.0721732	124	124	0.582468	0.917692
age	N..2.hydroxypalmitoyl..sphingosine..d18.1.16.0.2OH..	age	0.0242149	0.0439825	124	124	0.583846	0.917692
age	N1.Methyl.2.pyridone.5.carboxamide	age	-0.0233988	0.041879	124	124	0.578266	0.917692
age	N1.methyladenosine	age	0.0325951	0.0597014	124	124	0.586968	0.917692
glyphosate	N1.methyladenosine	yes	0.0519945	0.0958388	124	124	0.588632	0.917692
age	N6.N6.dimethyllysine	age	-0.050991	0.0907317	124	124	0.576016	0.917692
Creatinine	oleanolate	Creatinine	-0.0263242	0.0483075	124	124	0.586879	0.917692
glyphosate	palmitoleoylcarnitine..C16.1..	yes	0.0478451	0.085962	124	124	0.578857	0.917692
age	phenylalanylalanine	age	0.0178472	0.0320257	124	124	0.579307	0.917692
Creatinine	pheophorbide.A	Creatinine	0.0315548	0.0575147	124	124	0.584283	0.917692
Creatinine	pseudouridine	Creatinine	0.0255101	0.0460314	124	124	0.58062	0.917692
Creatinine	pyridoxamine	Creatinine	0.012521	0.0231001	124	124	0.588811	0.917692
age	sphinganine	age	-0.0366373	0.0662593	124	124	0.58222	0.917692
Creatinine	taurocholate	Creatinine	-0.0304491	0.055423	124	124	0.583771	0.917692
age	threonylphenylalanine	age	0.0213282	0.0383949	124	124	0.580432	0.917692
glyphosate	trans.4.hydroxyproline	yes	-0.0375888	0.0681305	124	124	0.582398	0.917692
age	tyramine	age	-0.0552315	0.101676	124	124	0.588905	0.917692
glyphosate	glucose	yes	-0.0645239	0.119536	124	124	0.590398	0.91937
age	glycerophosphoethanolamine	age	-0.0187797	0.0348677	124	124	0.591169	0.919921
Creatinine	N.acetylglucosamine.N.acetylgalactosamine	Creatinine	-0.0232939	0.0433767	124	124	0.592289	0.921013
Creatinine	triethanolamine	Creatinine	0.0119523	0.0222905	124	124	0.592817	0.921185
Creatinine	indoleacetate	Creatinine	0.0321029	0.0599773	124	124	0.593481	0.921567
age	alpha.tocopherol	age	-0.0125978	0.0236026	124	124	0.595479	0.92272
Creatinine	glycoursodeoxycholate	Creatinine	-0.0278124	0.0522243	124	124	0.595334	0.92272
age	isobutyrylglycine	age	0.0178476	0.03338	124	124	0.594719	0.92272
glyphosate	N.acetylmethionine	yes	-0.0508679	0.0957745	124	124	0.596366	0.92334
glyphosate	secoisolariciresinol	yes	0.0491056	0.0925553	124	124	0.596717	0.92334
glyphosate	N6.N6.dimethyllysine	yes	-0.0919418	0.1738	124	124	0.597801	0.923722
Creatinine	pentadecanoate..15.0.	Creatinine	-0.0196293	0.0370689	124	124	0.597453	0.923722
age	X.15.0..anacardic.acid	age	-0.0324876	0.0615083	124	124	0.599149	0.924417
Creatinine	X1.palmitoyl.2.oleoyl.GPE..16.0.18.1.	Creatinine	0.0187709	0.035692	124	124	0.599928	0.924417
age	X2S.3R.dihydroxybutyrate	age	-0.0172333	0.0326324	124	124	0.599338	0.924417
Creatinine	pterin	Creatinine	-0.0224991	0.0427571	124	124	0.599724	0.924417
glyphosate	X4.hydroxybenzyl.alcohol	yes	-0.0356452	0.0679835	124	124	0.601195	0.925077
Creatinine	guanine	Creatinine	0.0202968	0.0386842	124	124	0.600788	0.925077
Creatinine	mannitol.sorbitol	Creatinine	0.0303332	0.0579843	124	124	0.601858	0.925451
age	X2.aminoheptanoate	age	-0.0309282	0.0590957	124	124	0.60252	0.925823
age	X1.palmitoyl.2.linoleoyl.GPI..16.0.18.2.	age	-0.0231195	0.0444415	124	124	0.603875	0.926614
Creatinine	S.1.pyrroline.5.carboxylate	Creatinine	0.0128313	0.0246553	124	124	0.603742	0.926614
glyphosate	X2.hydroxylaurate	yes	0.0212949	0.0412283	124	124	0.606682	0.927229
glyphosate	arachidonate..20.4n6.	yes	-0.0698433	0.134828	124	124	0.605418	0.927229
glyphosate	indoleacetate	yes	-0.0618006	0.11975	124	124	0.606763	0.927229
glyphosate	mead.acid..20.3n9.	yes	-0.0928338	0.179037	124	124	0.605061	0.927229
age	phenylpropionylglycine	age	0.023768	0.0458161	124	124	0.605635	0.927229
glyphosate	ribulonate.xylulonate.lyxonate.	yes	0.0447494	0.0868184	124	124	0.607219	0.927229
Creatinine	solanidine	Creatinine	0.0544426	0.105599	124	124	0.607119	0.927229
glyphosate	X2.hydroxybutyrate.2.hydroxyisobutyrate	yes	-0.0389493	0.0761766	124	124	0.61017	0.927879
Creatinine	X3.carboxyadipate	Creatinine	-0.0218519	0.0426529	124	124	0.609377	0.927879
Creatinine	X3.hydroxyoctanoate	Creatinine	0.0176554	0.0345247	124	124	0.61003	0.927879
Creatinine	isovalerylglycine	Creatinine	0.0163804	0.0318737	124	124	0.608265	0.927879
glyphosate	nicotinate	yes	-0.0336913	0.0658322	124	124	0.609875	0.927879
Creatinine	skatol	Creatinine	0.0265495	0.0518934	124	124	0.609909	0.927879
glyphosate	linolenoylcarnitine..C18.3..	yes	0.0346782	0.0681825	124	124	0.612093	0.930162
Creatinine	X1.stearoyl.GPI..18.0.	Creatinine	0.0152661	0.0300683	124	124	0.612594	0.930283
glyphosate	trigonelline..N..methylnicotinate.	yes	-0.0984485	0.194425	124	124	0.613556	0.931101
age	N.methylproline	age	-0.0566934	0.111833	124	124	0.614027	0.931176
age	X3.phenylpropionate..hydrocinnamate.	age	-0.0278225	0.0551412	124	124	0.615598	0.932916
Creatinine	saccharopine	Creatinine	-0.0273257	0.0544797	124	124	0.616894	0.934239
age	valylleucine	age	0.0179457	0.0357841	124	124	0.61767	0.934772
Creatinine	flavin.adenine.dinucleotide..FAD.	Creatinine	0.0125375	0.0251685	124	124	0.619313	0.935974
glyphosate	vanillin	yes	0.032261	0.0646992	124	124	0.618965	0.935974
age	X1.linoleoyl.GPE..18.2..	age	-0.0307934	0.0620868	124	124	0.621603	0.936137
glyphosate	X1.methyladenine	yes	-0.0293611	0.0613423	124	124	0.633374	0.936137
Creatinine	X2.hydroxyhippurate..salicylurate.	Creatinine	0.0137114	0.0276971	124	124	0.621481	0.936137
age	X3.dehydrodeoxycholate	age	0.0275463	0.0576495	124	124	0.634441	0.936137
glyphosate	androstenediol..3beta.17beta..monosulfate..2.	yes	-0.0337343	0.0694963	124	124	0.628277	0.936137
glyphosate	beta.alanine	yes	-0.0550478	0.11606	124	124	0.636189	0.936137
age	biotin	age	-0.0163639	0.0333849	124	124	0.625701	0.936137
glyphosate	caprate..10.0.	yes	-0.0732667	0.152307	124	124	0.631444	0.936137
age	carotene.diol..2.	age	-0.0148742	0.0312773	124	124	0.636476	0.936137
glyphosate	cysteine.s.sulfate	yes	0.0354063	0.074797	124	124	0.636868	0.936137
Creatinine	daidzein	Creatinine	-0.0332362	0.0671799	124	124	0.621703	0.936137
glyphosate	dihomo.linolenate..20.3n3.or.n6.	yes	-0.0719227	0.152087	124	124	0.637175	0.936137
Creatinine	eicosapentaenoate..EPA..20.5n3.	Creatinine	0.0358032	0.0720592	124	124	0.620206	0.936137
age	flavin.mononucleotide..FMN.	age	-0.0187494	0.0389662	124	124	0.631279	0.936137
Creatinine	gamma.glutamylglycine	Creatinine	-0.0183843	0.038094	124	124	0.630263	0.936137
glyphosate	gamma.glutamylvaline	yes	-0.0359576	0.0752953	124	124	0.633865	0.936137
age	glycosyl.N.stearoyl.sphingosine..d18.1.18.0.	age	-0.0226613	0.0468863	124	124	0.629753	0.936137
glyphosate	indole	yes	0.0581151	0.120302	124	124	0.629963	0.936137
glyphosate	lactate	yes	0.0548166	0.111732	124	124	0.624642	0.936137
Creatinine	linoleoyl.ethanolamide	Creatinine	-0.0319256	0.0652887	124	124	0.625749	0.936137
glyphosate	linoleoyl.linoleoyl.glycerol..18.2.18.2...2..	yes	0.0632255	0.128587	124	124	0.623874	0.936137
glyphosate	malate	yes	0.0385404	0.0783428	124	124	0.623721	0.936137
Creatinine	N.acetylmuramate	Creatinine	-0.0227502	0.0470283	124	124	0.629539	0.936137
Creatinine	N.acetylproline	Creatinine	-0.0222718	0.045745	124	124	0.627327	0.936137
glyphosate	N.methylhydantoin	yes	-0.0499271	0.10487	124	124	0.634886	0.936137
glyphosate	N.methylhydroxyproline..	yes	0.0605576	0.124527	124	124	0.627664	0.936137
glyphosate	N.palmitoyl.sphinganine..d18.0.16.0.	yes	0.0382793	0.0789561	124	124	0.628729	0.936137
age	N1.N12.diacetylspermine	age	-0.0373655	0.0777636	124	124	0.632467	0.936137
Creatinine	nicotinamide.riboside	Creatinine	0.0200289	0.0414099	124	124	0.629511	0.936137
Creatinine	oleoyl.linolenoyl.glycerol..18.1.18.3...2..	Creatinine	-0.0407969	0.0840211	124	124	0.628188	0.936137
Creatinine	orotate	Creatinine	-0.0269874	0.0560056	124	124	0.630891	0.936137
age	pantoate	age	-0.0363567	0.0765407	124	124	0.636383	0.936137
age	phytanate	age	0.0261624	0.055214	124	124	0.637252	0.936137
Creatinine	pimelate..C7.DC.	Creatinine	-0.0172101	0.0355587	124	124	0.6293	0.936137
Creatinine	pipecolate	Creatinine	0.044848	0.0914716	124	124	0.62483	0.936137
Creatinine	piperine	Creatinine	-0.0512679	0.107028	124	124	0.632816	0.936137
glyphosate	quinate	yes	0.0517921	0.107185	124	124	0.629925	0.936137
glyphosate	sebacate..C10.DC.	yes	0.0237816	0.0500297	124	124	0.63563	0.936137
glyphosate	stachydrine	yes	-0.0917923	0.18534	124	124	0.621354	0.936137
glyphosate	threonate	yes	-0.037235	0.0757743	124	124	0.624169	0.936137
Creatinine	Urolithin.B	Creatinine	-0.0206991	0.0425071	124	124	0.627186	0.936137
Creatinine	vanillin	Creatinine	-0.0153188	0.0323867	124	124	0.637088	0.936137
age	eicosenoylcarnitine..C20.1..	age	-0.0261263	0.0553809	124	124	0.638694	0.93763
age	X4.acetamidobenzoate	age	-0.0199073	0.042606	124	124	0.641181	0.938482
age	docosahexaenoate..DHA..22.6n3.	age	0.038588	0.0822862	124	124	0.640668	0.938482
glyphosate	feruloylputrescine	yes	0.0328281	0.0702617	124	124	0.641219	0.938482
age	gentisate	age	-0.0282029	0.0604777	124	124	0.641828	0.938482
Creatinine	linolenoyl.linolenoyl.glycerol..18.3.18.3...1..	Creatinine	-0.0491224	0.105244	124	124	0.641539	0.938482
Creatinine	trans.urocanate	Creatinine	0.0173212	0.0369722	124	124	0.640342	0.938482
Creatinine	levulinate..4.oxovalerate.	Creatinine	0.020429	0.0439549	124	124	0.642945	0.939492
age	N.N.N.trimethyl.alanylproline.betaine..TMAP.	age	0.0359753	0.0775163	124	124	0.644119	0.939962
glyphosate	riboflavin..Vitamin.B2.	yes	-0.0309789	0.0668099	124	124	0.643856	0.939962
age	X2.oleoylglycerol..18.1.	age	-0.0210374	0.0457547	124	124	0.647226	0.943871
Creatinine	cytosine	Creatinine	0.024425	0.0533644	124	124	0.648001	0.944377
glyphosate	gamma.glutamylglycine	yes	0.0344745	0.0756359	124	124	0.649385	0.945769
age	alpha.ketoglutaramate.	age	-0.0192284	0.042216	124	124	0.650281	0.946449
glyphosate	N.N.N.trimethyl.alanylproline.betaine..TMAP.	yes	-0.0679592	0.150153	124	124	0.651671	0.947846
age	X1.2.dilinolenoyl.digalactosylglycerol..18.3.18.3.	age	-0.0187351	0.0419366	124	124	0.656616	0.950435
age	X3..3.hydroxyphenyl.propionate	age	-0.0339366	0.0757812	124	124	0.655095	0.950435
Creatinine	X4.methylhexanoate..a7.0.	Creatinine	-0.0212205	0.047224	124	124	0.653991	0.950435
glyphosate	X5.aminovalerate	yes	-0.0290622	0.0651465	124	124	0.656332	0.950435
Creatinine	coprostanol	Creatinine	0.0153864	0.0344922	124	124	0.656358	0.950435
age	indole.3.carboxylate	age	-0.0242601	0.0541094	124	124	0.655537	0.950435
age	methylmalonate..MMA.	age	0.0251928	0.0566311	124	124	0.65723	0.950435
age	N.acetylglycine	age	-0.0252383	0.0565747	124	124	0.65707	0.950435
Creatinine	palmitoyl.linoleoyl.glycerol..16.0.18.2...1..	Creatinine	-0.0119699	0.0269473	124	124	0.657707	0.950435
age	phenylalanylglycine	age	0.0190864	0.042891	124	124	0.657761	0.950435
age	isoleucylglycine	age	0.0122691	0.0276114	124	124	0.65827	0.950547
age	N.acetylproline	age	-0.0251405	0.0567557	124	124	0.65928	0.951383
age	N.palmitoyl.sphingosine..d18.1.16.0.	age	-0.0168367	0.0381625	124	124	0.660528	0.95256
Creatinine	aspartate	Creatinine	0.0115869	0.0263617	124	124	0.661073	0.952722
glyphosate	X1.palmitoyl.2.oleoyl.GPE..16.0.18.1.	yes	-0.0307891	0.0705951	124	124	0.663561	0.95476
age	X1.palmitoyl.galactosylglycerol..16.0..	age	-0.0177046	0.0415788	124	124	0.671016	0.95476
age	X2.hydroxy.3.methylvalerate	age	-0.0356793	0.084336	124	124	0.673639	0.95476
Creatinine	X2.hydroxynervonate.	Creatinine	0.0218869	0.0516146	124	124	0.6723	0.95476
glyphosate	X2.hydroxyphenylacetate	yes	-0.0409548	0.0951555	124	124	0.667694	0.95476
age	X3.aminoisobutyrate	age	-0.0235519	0.0547575	124	124	0.668532	0.95476
glyphosate	X3.formylindole	yes	0.0425159	0.100953	124	124	0.674611	0.95476
Creatinine	X3.hydroxybehenate.	Creatinine	-0.0191652	0.0442524	124	124	0.665734	0.95476
Creatinine	X5.acetylamino.6.amino.3.methyluracil	Creatinine	-0.0158854	0.036472	124	124	0.664015	0.95476
age	X5.methyluridine..ribothymidine.	age	-0.0205702	0.0482309	124	124	0.671172	0.95476
age	alpha.hydroxyisovalerate	age	-0.0417455	0.0967079	124	124	0.667418	0.95476
glyphosate	astaxanthin	yes	0.0445729	0.103121	124	124	0.666409	0.95476
age	ciliatine..2.aminoethylphosphonate.	age	-0.0259466	0.0611666	124	124	0.672864	0.95476
age	docosapentaenoate..n3.DPA..22.5n3.	age	0.0387788	0.0917412	124	124	0.673904	0.95476
age	erucate..22.1n9.	age	-0.0299343	0.0700651	124	124	0.670616	0.95476
Creatinine	glycocholenate.sulfate.	Creatinine	0.0161632	0.0381567	124	124	0.672623	0.95476
Creatinine	hypoxanthine	Creatinine	-0.013211	0.0307884	124	124	0.668653	0.95476
glyphosate	isoleucine	yes	0.0289151	0.0672119	124	124	0.6679	0.95476
age	N.N.dimethylalanine	age	0.0216903	0.0513991	124	124	0.674475	0.95476
age	N.acetylglucosaminylasparagine	age	-0.0170307	0.0393797	124	124	0.666932	0.95476
glyphosate	palmitoyl.dihydrosphingomyelin..d18.0.16.0..	yes	-0.0458029	0.105378	124	124	0.664605	0.95476
glyphosate	pyridoxine..Vitamin.B6.	yes	-0.0218599	0.0518203	124	124	0.673937	0.95476
age	suberate..C8.DC.	age	-0.0127777	0.0300408	124	124	0.672026	0.95476
age	syringic.acid	age	-0.0314685	0.0741775	124	124	0.67282	0.95476
glyphosate	tyramine	yes	0.0844665	0.197055	124	124	0.668966	0.95476
age	undecanedioate..C11.DC.	age	-0.0127971	0.0298746	124	124	0.669849	0.95476
age	uracil	age	-0.0213794	0.0500628	124	124	0.670762	0.95476
age	valylglycine	age	0.0158649	0.0363015	124	124	0.663538	0.95476
age	paraxanthine	age	-0.029125	0.0692822	124	124	0.67565	0.955005
age	propionylglycine	age	-0.0224147	0.0532597	124	124	0.675335	0.955005
Creatinine	N6.N6.N6.trimethyllysine	Creatinine	0.0242025	0.0581399	124	124	0.677968	0.957072
age	nicotinamide.riboside	age	0.0174619	0.04194	124	124	0.678583	0.957072
glyphosate	pyridoxate	yes	0.0267696	0.0643142	124	124	0.678031	0.957072
Creatinine	thiamin..Vitamin.B1.	Creatinine	-0.0309296	0.0745132	124	124	0.678848	0.957072
glyphosate	X3..4.hydroxyphenyl.lactate	yes	-0.0539496	0.130782	124	124	0.680752	0.957697
glyphosate	X3..4.hydroxyphenyl.propionate	yes	-0.0578576	0.142251	124	124	0.684938	0.957697
glyphosate	X3.hydroxy.3.methylglutarate	yes	0.0373212	0.0910562	124	124	0.682689	0.957697
age	X3.methyladipate	age	0.01824	0.0441166	124	124	0.680694	0.957697
glyphosate	X5alpha.androstan.3beta.17alpha.diol.monosulfate..1.	yes	0.0311987	0.0766007	124	124	0.684534	0.957697
Creatinine	ceramide..d18.1.14.0..d16.1.16.0..	Creatinine	0.0164307	0.0402819	124	124	0.684108	0.957697
Creatinine	dihomo.linolenate..20.3n3.or.n6.	Creatinine	0.0313635	0.0767907	124	124	0.683693	0.957697
glyphosate	dodecanedioate..C12.DC.	yes	0.0410567	0.100448	124	124	0.683638	0.957697
glyphosate	glutamate	yes	0.0182899	0.0446598	124	124	0.682928	0.957697
Creatinine	indolepropionate	Creatinine	0.0193389	0.0473333	124	124	0.683593	0.957697
Creatinine	inosine	Creatinine	-0.0196946	0.0481176	124	124	0.683056	0.957697
Creatinine	myristate..14.0.	Creatinine	-0.0195078	0.0478673	124	124	0.684403	0.957697
age	nicotianamine	age	-0.0182966	0.0445714	124	124	0.682811	0.957697
glyphosate	X2.6.dihydroxybenzoic.acid	yes	-0.0382428	0.0945163	124	124	0.686571	0.958308
glyphosate	alpha.ketoglutarate	yes	-0.0391873	0.0968402	124	124	0.686624	0.958308
Creatinine	steviol	Creatinine	0.029354	0.072595	124	124	0.686679	0.958308
glyphosate	kynurenate	yes	-0.0459772	0.113863	124	124	0.687141	0.958346
age	hexadecatrienoate..16.3n3.	age	-0.0336783	0.0833929	124	124	0.687638	0.958433
glyphosate	X1.methyl.5.imidazoleacetate	yes	-0.031423	0.078627	124	124	0.690171	0.958911
age	beta.sitosterol	age	-0.0147262	0.0369908	124	124	0.691895	0.958911
glyphosate	biliverdin	yes	-0.0234518	0.0588916	124	124	0.691182	0.958911
age	formiminoglutamate	age	-0.0230396	0.0573102	124	124	0.689022	0.958911
Creatinine	N.acetylarginine	Creatinine	0.0124997	0.0313067	124	124	0.690455	0.958911
Creatinine	N.acetylhistidine	Creatinine	-0.00974589	0.0244334	124	124	0.690717	0.958911
Creatinine	phosphate	Creatinine	-0.0248168	0.0623462	124	124	0.691311	0.958911
age	ribitol	age	-0.0244414	0.0611404	124	124	0.690822	0.958911
Creatinine	trans.4.hydroxyproline	Creatinine	0.0140078	0.0352275	124	124	0.691691	0.958911
glyphosate	isoleucylglycine	yes	0.0203029	0.051287	124	124	0.692934	0.959289
glyphosate	N.methyltryptophan	yes	0.0494633	0.124988	124	124	0.693038	0.959289
age	X3.hydroxytridecanoate	age	-0.0176701	0.0450339	124	124	0.695483	0.959324
glyphosate	X3.methylxanthine	yes	0.0318557	0.0806512	124	124	0.693678	0.959324
age	N.acetylserotonin	age	0.0166143	0.0421107	124	124	0.694476	0.959324
glyphosate	pipecolate	yes	0.0717869	0.182036	124	124	0.694035	0.959324
age	tartarate	age	0.0225365	0.057394	124	124	0.69527	0.959324
glyphosate	uracil	yes	0.033074	0.0843249	124	124	0.695673	0.959324
glyphosate	caffeine	yes	0.0403219	0.103146	124	124	0.696591	0.959389
age	skatol	age	-0.0236499	0.0602679	124	124	0.696177	0.959389
age	N.palmitoyl.sphingadienine..d18.2.16.0..	age	-0.0144285	0.0370316	124	124	0.697509	0.960054
age	X1.carboxyethylphenylalanine	age	0.0155215	0.0398162	124	124	0.698018	0.960156
glyphosate	X1.2.dipalmitoyl.GPC..16.0.16.0.	yes	-0.0492567	0.127947	124	124	0.701091	0.960741
age	X4.methylhexanoate..a7.0.	age	-0.0192661	0.0500232	124	124	0.701411	0.960741
age	X7.ketodeoxycholate	age	-0.0276122	0.0732096	124	124	0.706722	0.960741
age	arachidonate..20.4n6.	age	0.0261997	0.0691991	124	124	0.706212	0.960741
Creatinine	carboxyethyl.GABA	Creatinine	0.0102775	0.0270712	124	124	0.704884	0.960741
glyphosate	enterodiol	yes	-0.0455179	0.118027	124	124	0.70054	0.960741
glyphosate	gamma.CEHC	yes	-0.0334289	0.0873105	124	124	0.702596	0.960741
age	hesperetin	age	-0.0340816	0.0896295	124	124	0.704975	0.960741
Creatinine	maltose	Creatinine	-0.0279901	0.073403	124	124	0.703645	0.960741
age	N.methylleucine	age	0.0186245	0.0493511	124	124	0.706557	0.960741
age	N.monomethylarginine	age	-0.0168359	0.0439422	124	124	0.702848	0.960741
glyphosate	N.palmitoyl.sphingadienine..d18.2.16.0..	yes	0.0277449	0.0734526	124	124	0.706307	0.960741
Creatinine	pantoate	Creatinine	-0.0224872	0.059514	124	124	0.706299	0.960741
age	phenylacetate	age	0.010204	0.026696	124	124	0.703561	0.960741
glyphosate	ribulose.xylulose	yes	-0.0315817	0.083331	124	124	0.705433	0.960741
glyphosate	S.1.pyrroline.5.carboxylate	yes	-0.0188048	0.0485721	124	124	0.699378	0.960741
age	sphingosine	age	-0.033364	0.0879354	124	124	0.705605	0.960741
age	trans.4.hydroxyproline	age	-0.0171108	0.0450529	124	124	0.70534	0.960741
glyphosate	xylose	yes	0.0530896	0.138017	124	124	0.701194	0.960741
age	X1.stearoyl.GPI..18.0.	age	-0.0113664	0.0302981	124	124	0.708216	0.961586
Creatinine	N.N.N.trimethyl.alanylproline.betaine..TMAP.	Creatinine	0.0283031	0.0754025	124	124	0.708063	0.961586
glyphosate	X1.carboxyethylleucine	yes	-0.0198326	0.0530436	124	124	0.709149	0.961669
glyphosate	methyl.4.hydroxybenzoate	yes	-0.0215166	0.0574757	124	124	0.708896	0.961669
age	gamma.CEHC	age	-0.0196424	0.0525865	124	124	0.710084	0.962213
age	gamma.glutamyl.epsilon.lysine	age	0.0148925	0.039931	124	124	0.710423	0.962213
Creatinine	adenine	Creatinine	-0.0178689	0.0482636	124	124	0.711869	0.962422
age	pheophytin.A	age	-0.0190855	0.0514137	124	124	0.711676	0.962422
Creatinine	serotonin	Creatinine	-0.0147339	0.0398617	124	124	0.712323	0.962422
Creatinine	tyrosine	Creatinine	0.0129499	0.034993	124	124	0.711993	0.962422
age	X4.cholesten.3.one	age	0.0185362	0.0502533	124	124	0.713477	0.9628
Creatinine	X4.hydroxyphenylpyruvate	Creatinine	0.0188835	0.0513749	124	124	0.713913	0.9628
glyphosate	levulinate..4.oxovalerate.	yes	-0.0321603	0.0872685	124	124	0.713153	0.9628
age	oleoylcarnitine..C18.1.	age	-0.0224961	0.0612403	124	124	0.71453	0.963043
Creatinine	glucose	Creatinine	0.0221468	0.0605076	124	124	0.715005	0.963094
Creatinine	heptenedioate..C7.1.DC..	Creatinine	-0.00840644	0.0231882	124	124	0.717598	0.965998
age	deoxycholic.acid.3.sulfate	age	-0.0357096	0.098827	124	124	0.71849	0.966608
age	coprostanol	age	-0.013821	0.0383254	124	124	0.71957	0.966881
age	nicotinate.ribonucleoside	age	-0.0218552	0.0605496	124	124	0.719326	0.966881
age	valerylphenylalanine	age	-0.0196637	0.0546374	124	124	0.72011	0.967018
Creatinine	X2.palmitoyl.galactosylglycerol..16.0..	Creatinine	-0.0160139	0.0449047	124	124	0.722007	0.967209
glyphosate	fructosyllysine	yes	-0.0279666	0.0780707	124	124	0.720829	0.967209
Creatinine	N.succinyl.isoleucine	Creatinine	0.0115626	0.032411	124	124	0.721912	0.967209
glyphosate	threonylphenylalanine	yes	0.0243301	0.0681238	124	124	0.721655	0.967209
Creatinine	succinate	Creatinine	-0.0105691	0.0297198	124	124	0.722799	0.967682
glyphosate	docosahexaenoate..DHA..22.6n3.	yes	0.0575354	0.163104	124	124	0.724901	0.969907
age	glycocholenate.sulfate.	age	-0.0135066	0.0384483	124	124	0.725991	0.970776
glyphosate	orotate	yes	-0.0378771	0.108251	124	124	0.72717	0.971764
age	X4.acetamidobutanoate	age	0.0174056	0.0498472	124	124	0.728064	0.972369
glyphosate	N.acetyl.3.methylhistidine.	yes	-0.0425391	0.12296	124	124	0.729995	0.974358
glyphosate	isovalerate..i5.0.	yes	-0.0169295	0.0491214	124	124	0.73106	0.975189
Creatinine	N.methylhydroxyproline..	Creatinine	0.0214888	0.0626046	124	124	0.732019	0.975878
Creatinine	carotene.diol..3.	Creatinine	0.011897	0.0347695	124	124	0.732829	0.976367
Creatinine	X5.methyluridine..ribothymidine.	Creatinine	0.0160472	0.0472145	124	124	0.734549	0.978067
Creatinine	X3.5.dihydroxyphenylpropionate	Creatinine	-0.0290934	0.0864467	124	124	0.737053	0.98081
age	dihomo.linolenate..20.3n3.or.n6.	age	0.0273661	0.0815148	124	124	0.738168	0.980954
age	gamma.glutamylleucine	age	0.0133795	0.039906	124	124	0.738496	0.980954
glyphosate	L.urobilin	yes	-0.0199233	0.0594376	124	124	0.738078	0.980954
Creatinine	X1.2.dipalmitoyl.GPC..16.0.16.0.	Creatinine	0.021394	0.0660197	124	124	0.746527	0.981063
age	X1..1.enyl.oleoyl..GPE..P.18.1..	age	-0.0135973	0.0419612	124	124	0.746474	0.981063
glyphosate	X1.linoleoyl.2.linolenoyl.GPC..18.2.18.3..	yes	-0.0324316	0.0981393	124	124	0.74163	0.981063
age	X1.methylnicotinamide	age	-0.0153834	0.0459969	124	124	0.73928	0.981063
glyphosate	X1.methylurate	yes	-0.0216128	0.0666919	124	124	0.746526	0.981063
age	X1.palmitoyl.2.oleoyl.GPC..16.0.18.1.	age	0.0178917	0.053997	124	124	0.741456	0.981063
glyphosate	X1.palmitoyl.GPG..16.0..	yes	0.0333677	0.103492	124	124	0.747711	0.981063
age	X12.ketolithocholate	age	0.0175128	0.052716	124	124	0.740782	0.981063
glyphosate	X2.8.quinolinediol	yes	0.0621347	0.194939	124	124	0.750484	0.981063
glyphosate	X3..2.hydroxyphenyl.propionate	yes	0.0292656	0.0902033	124	124	0.74619	0.981063
Creatinine	X4.acetamidophenol	Creatinine	0.022897	0.0707221	124	124	0.746689	0.981063
glyphosate	X4.hydroxyphenylacetate	yes	0.0211747	0.0664351	124	124	0.750505	0.981063
age	adrenate..22.4n6.	age	0.0212706	0.0662605	124	124	0.748762	0.981063
glyphosate	arabinose	yes	0.0324671	0.0995467	124	124	0.744884	0.981063
Creatinine	caffeine	Creatinine	-0.0169569	0.0522639	124	124	0.746172	0.981063
age	feruloylputrescine	age	-0.01212	0.0377494	124	124	0.749175	0.981063
Creatinine	hexadecadienoate..16.2n6.	Creatinine	0.00936152	0.0294916	124	124	0.751481	0.981063
glyphosate	hexadecasphinganine..d16.0..	yes	0.026612	0.0838168	124	124	0.751474	0.981063
glyphosate	methylurea	yes	-0.0449072	0.140493	124	124	0.749885	0.981063
age	N.acetylisoleucine	age	-0.0203981	0.0636459	124	124	0.749682	0.981063
glyphosate	N.acetylisoleucine	yes	0.0373132	0.113501	124	124	0.742964	0.981063
glyphosate	N.acetylphenylalanine	yes	-0.03551	0.11015	124	124	0.74774	0.981063
glyphosate	N.alpha.acetylornithine	yes	-0.0230791	0.0725792	124	124	0.751082	0.981063
glyphosate	N.methylpipecolate	yes	0.0227635	0.0690474	124	124	0.742222	0.981063
age	N6.acetyllysine	age	0.0102087	0.0309166	124	124	0.742309	0.981063
glyphosate	p.cresol.sulfate	yes	0.0395351	0.119649	124	124	0.74166	0.981063
glyphosate	protoporphyrin.IX	yes	-0.0391785	0.120939	124	124	0.746544	0.981063
glyphosate	ribitol	yes	-0.0282833	0.0869936	124	124	0.745866	0.981063
Creatinine	thymine	Creatinine	0.0199348	0.0617727	124	124	0.747504	0.981063
Creatinine	choline	Creatinine	0.0142701	0.045112	124	124	0.752312	0.981567
age	X3.7.dimethylurate	age	0.0276828	0.0876181	124	124	0.753102	0.982016
Creatinine	glucuronate	Creatinine	0.0131886	0.0419184	124	124	0.753603	0.982089
glyphosate	X1.methyl.4.imidazoleacetate	yes	0.0200662	0.0641171	124	124	0.754919	0.983222
age	isoleucine	age	-0.0122524	0.039187	124	124	0.755578	0.983476
Creatinine	pantothenate	Creatinine	0.0152402	0.0489281	124	124	0.756005	0.983476
Creatinine	X1.stearoyl.GPG..18.0.	Creatinine	-0.0143107	0.0462069	124	124	0.757324	0.983962
glyphosate	X3.hydroxyquinine	yes	0.0423881	0.137333	124	124	0.758164	0.983962
age	N.acetyl.cadaverine	age	-0.0489232	0.158038	124	124	0.757872	0.983962
Creatinine	pyridoxate	Creatinine	-0.0100868	0.0326307	124	124	0.757775	0.983962
glyphosate	allantoin	yes	-0.040002	0.130623	124	124	0.759967	0.983985
age	saccharopine	age	-0.0180397	0.0585056	124	124	0.758815	0.983985
age	ursocholate	age	-0.0223497	0.0728346	124	124	0.75949	0.983985
Creatinine	xanthurenate	Creatinine	-0.0136487	0.0444921	124	124	0.759665	0.983985
glyphosate	X1.linoleoylglycerol..18.2.	yes	0.0376162	0.125624	124	124	0.765167	0.986448
age	X1.oleoylglycerol..18.1.	age	-0.0109795	0.0365002	124	124	0.764563	0.986448
glyphosate	X1.palmitoyl.2.linoleoyl.GPC..16.0.18.2.	yes	0.0378128	0.125856	124	124	0.764362	0.986448
glyphosate	X3.indoleglyoxylic.acid	yes	-0.0364177	0.120251	124	124	0.762638	0.986448
glyphosate	adenine	yes	0.0288041	0.0963867	124	124	0.765587	0.986448
Creatinine	alpha.tocopherol	Creatinine	-0.00673426	0.0224637	124	124	0.764865	0.986448
Creatinine	lactate	Creatinine	-0.016863	0.0565054	124	124	0.765895	0.986448
glyphosate	pyridoxamine	yes	0.0138223	0.045804	124	124	0.763367	0.986448
Creatinine	secoisolariciresinol	Creatinine	0.0139818	0.0463085	124	124	0.763235	0.986448
glyphosate	maltotriose	yes	0.0483661	0.162425	124	124	0.766395	0.986515
glyphosate	X12.ketolithocholate	yes	0.0261993	0.0881386	124	124	0.76685	0.986525
age	X1.palmitoyl.2.linoleoyl.digalactosylglycerol..16.0.18.2..	age	-0.0143706	0.0485216	124	124	0.76804	0.986706
glyphosate	X5.acetylamino.6.amino.3.methyluracil	yes	0.0208714	0.0708364	124	124	0.76887	0.986706
age	X6.oxopiperidine.2.carboxylate	age	0.00656734	0.0223813	124	124	0.770123	0.986706
Creatinine	geranyllinalool	Creatinine	0.0105803	0.0357993	124	124	0.768134	0.986706
glyphosate	palmitoyl.linoleoyl.glycerol..16.0.18.2...1..	yes	0.0158109	0.0538587	124	124	0.769603	0.986706
age	proline	age	-0.0133237	0.0450353	124	124	0.768338	0.986706
Creatinine	threonine	Creatinine	0.00819789	0.0279436	124	124	0.769818	0.986706
age	astaxanthin	age	0.0171426	0.0587183	124	124	0.77127	0.986825
glyphosate	behenoylcarnitine..C22..	yes	0.0238696	0.0825369	124	124	0.772994	0.986825
Creatinine	cytidine	Creatinine	-0.0142004	0.0491648	124	124	0.773212	0.986825
age	daidzein	age	0.0198553	0.0688373	124	124	0.773928	0.986825
Creatinine	glycerophosphoethanolamine	Creatinine	-0.0100256	0.0346033	124	124	0.772528	0.986825
glyphosate	N.acetylserine	yes	-0.0302115	0.104582	124	124	0.773235	0.986825
glyphosate	N.acetylthreonine	yes	0.0243248	0.083371	124	124	0.771006	0.986825
age	N.formylmethionine	age	-0.0127675	0.0441578	124	124	0.773401	0.986825
age	tyrosine	age	-0.0110539	0.0383774	124	124	0.774244	0.986825
Creatinine	X1.stearoyl.GPC..18.0.	Creatinine	0.0203022	0.0711118	124	124	0.775762	0.987618
age	lignoceroyl.ethanolamide..24.0..	age	-0.0102432	0.0357778	124	124	0.775566	0.987618
glyphosate	N.propionylalanine	yes	-0.0244927	0.0861043	124	124	0.776561	0.988066
age	X.12.or.13..methylmyristate..a15.0.or.i15.0.	age	0.0124805	0.0469181	124	124	0.791187	0.988163
age	X.N.1....N.8...acetylspermidine	age	-0.0232236	0.083962	124	124	0.782962	0.988163
Creatinine	X.S..3.hydroxybutyrylcarnitine	Creatinine	-0.0102764	0.0366184	124	124	0.779482	0.988163
age	X1.3.7.trimethylurate	age	0.0164688	0.0598095	124	124	0.783966	0.988163
Creatinine	X1.carboxyethylleucine	Creatinine	0.0074089	0.0265395	124	124	0.780603	0.988163
glyphosate	X1.carboxyethylvaline	yes	-0.0127839	0.0469854	124	124	0.78603	0.988163
age	X1.linoleoylglycerol..18.2.	age	-0.0186567	0.0702538	124	124	0.791488	0.988163
age	X1.margaroylglycerol..17.0.	age	-0.0127815	0.0474089	124	124	0.788321	0.988163
Creatinine	X1.palmitoyl.2.linoleoyl.digalactosylglycerol..16.0.18.2..	Creatinine	0.0115398	0.043729	124	124	0.792323	0.988163
Creatinine	X2.4.dihydroxyhydrocinnamate	Creatinine	-0.0155028	0.0583261	124	124	0.790864	0.988163
age	X2.aminophenol	age	-0.00832756	0.0301353	124	124	0.783164	0.988163
glyphosate	X2.hydroxy.3.methylvalerate	yes	0.0414836	0.157184	124	124	0.792314	0.988163
glyphosate	X3.4.dihydroxybutyrate	yes	-0.0151673	0.0574164	124	124	0.792152	0.988163
age	X3..2.hydroxyphenyl.propionate	age	-0.0132097	0.0482383	124	124	0.785066	0.988163
age	X3.methylhistidine	age	0.0196381	0.0722907	124	124	0.786753	0.988163
Creatinine	X3.ureidopropionate	Creatinine	0.0159352	0.0591711	124	124	0.788184	0.988163
glyphosate	adipate..C6.DC.	yes	0.0125468	0.0460536	124	124	0.785795	0.988163
age	caproate..6.0.	age	0.0157669	0.0588808	124	124	0.789733	0.988163
age	dehydrophytosphingosine.	age	-0.0155482	0.055124	124	124	0.778797	0.988163
age	dihydrodaidzein	age	-0.016882	0.0637172	124	124	0.791505	0.988163
Creatinine	gamma.glutamylphenylalanine	Creatinine	-0.00763533	0.0288526	124	124	0.79175	0.988163
glyphosate	glycerophosphoglycerol	yes	0.0188562	0.069866	124	124	0.787719	0.988163
Creatinine	glycerophosphoinositol.	Creatinine	-0.0180767	0.0650383	124	124	0.781541	0.988163
age	hyocholate	age	-0.0113118	0.0404193	124	124	0.780497	0.988163
glyphosate	N.acetylglutamate	yes	0.0185913	0.0663456	124	124	0.779837	0.988163
age	N.acetylhistamine	age	-0.0312603	0.115305	124	124	0.78717	0.988163
glyphosate	N.acetylmuramate	yes	-0.0243517	0.0913122	124	124	0.790273	0.988163
glyphosate	N.acetylproline	yes	-0.0249844	0.0887487	124	124	0.778891	0.988163
glyphosate	N.delta.acetylornithine	yes	-0.0198489	0.0725948	124	124	0.785054	0.988163
glyphosate	palmitoyl.linolenoyl.glycerol..16.0.18.3...2..	yes	0.0344368	0.129566	124	124	0.79088	0.988163
age	sebacate..C10.DC.	age	-0.00952403	0.0342822	124	124	0.782046	0.988163
age	stachydrine	age	-0.0273783	0.0989323	124	124	0.782884	0.988163
glyphosate	thymidine	yes	-0.0238361	0.0855669	124	124	0.781092	0.988163
Creatinine	valerate..5.0.	Creatinine	-0.00789468	0.0286014	124	124	0.783011	0.988163
age	xanthosine	age	0.0109046	0.040274	124	124	0.787431	0.988163
glyphosate	nicotinamide.riboside	yes	-0.02172	0.0826855	124	124	0.793253	0.988764
glyphosate	X1.7.dimethylurate	yes	0.0270035	0.104821	124	124	0.797253	0.988956
glyphosate	X2..O.methyluridine	yes	-0.0166827	0.0641574	124	124	0.795348	0.988956
glyphosate	X5.oxoproline	yes	0.0183045	0.0706408	124	124	0.796113	0.988956
age	fumarate	age	0.0101922	0.0395476	124	124	0.797444	0.988956
age	glycerophosphoglycerol	age	0.00950974	0.0363019	124	124	0.794196	0.988956
Creatinine	N.acetylcitrulline	Creatinine	0.00956288	0.0368885	124	124	0.795905	0.988956
glyphosate	nonenedioate..C9.1.DC..	yes	0.00993879	0.03818	124	124	0.795141	0.988956
age	stigmasterol	age	-0.00811236	0.031463	124	124	0.797382	0.988956
Creatinine	theophylline	Creatinine	-0.00940839	0.0362717	124	124	0.795786	0.988956
Creatinine	X3..4.hydroxyphenyl.lactate	Creatinine	0.0169293	0.0664239	124	124	0.79927	0.990459
glyphosate	X4.acetamidobenzoate	yes	-0.0214636	0.0845095	124	124	0.79995	0.990459
Creatinine	N.carbamoylputrescine	Creatinine	-0.013233	0.052116	124	124	0.800003	0.990459
age	X1.carboxyethylleucine	age	0.00673502	0.0267423	124	124	0.801592	0.99098
Creatinine	carotene.diol..2.	Creatinine	0.00770436	0.0306192	124	124	0.801773	0.99098
Creatinine	galactonate	Creatinine	0.0190532	0.0755545	124	124	0.801363	0.99098
Creatinine	X1.methyl.4.imidazoleacetate	Creatinine	0.0079517	0.0327774	124	124	0.80875	0.991778
glyphosate	X1.oleoyl.2.linoleoyl.GPC..18.1.18.2..	yes	-0.0374933	0.171914	124	124	0.82773	0.991778
glyphosate	X1.palmitoyl.2.arachidonoyl.GPC..16.0.20.4n6.	yes	0.0169485	0.0765331	124	124	0.82518	0.991778
age	X1.palmitoyl.2.linoleoyl.GPE..16.0.18.2.	age	0.0104763	0.0424354	124	124	0.805821	0.991778
Creatinine	X2.4.dihydroxybutyrate	Creatinine	0.00895652	0.0382876	124	124	0.815489	0.991778
age	X2.4.dihydroxyhydrocinnamate	age	0.0147174	0.0650144	124	124	0.821642	0.991778
age	X2.acetamidobutanoate	age	-0.0103835	0.0439142	124	124	0.813836	0.991778
glyphosate	X2.hydroxy.4..methylthio.butanoic.acid	yes	0.0444986	0.19083	124	124	0.816046	0.991778
glyphosate	X2.hydroxyheptanoate.	yes	-0.0145738	0.0649525	124	124	0.822856	0.991778
glyphosate	X2.oleoylglycerol..18.1.	yes	-0.0207511	0.0873699	124	124	0.812679	0.991778
Creatinine	X3.4.dihydroxybutyrate	Creatinine	-0.00693045	0.0292678	124	124	0.813233	0.991778
age	X3.hydroxyoctanoate	age	-0.00808724	0.0367125	124	124	0.826331	0.991778
glyphosate	X3.hydroxytridecanoate	yes	0.0216767	0.0893252	124	124	0.808678	0.991778
Creatinine	acesulfame	Creatinine	-0.023077	0.106664	124	124	0.829084	0.991778
glyphosate	alanine	yes	0.0175446	0.0776983	124	124	0.821835	0.991778
age	androstenediol..3beta.17beta..disulfate..1.	age	-0.00693138	0.0328804	124	124	0.833699	0.991778
glyphosate	apigenin	yes	0.019894	0.0907677	124	124	0.826924	0.991778
age	beta.guanidinopropanoate	age	0.0115427	0.0523367	124	124	0.826144	0.991778
age	carboxyethyl.GABA	age	-0.00607033	0.027278	124	124	0.824279	0.991778
age	carotene.diol..1.	age	-0.00649571	0.0266772	124	124	0.808475	0.991778
Creatinine	ciliatine..2.aminoethylphosphonate.	Creatinine	-0.0124681	0.0576309	124	124	0.82909	0.991778
Creatinine	deoxycarnitine	Creatinine	0.0115623	0.0471581	124	124	0.806739	0.991778
age	deoxymugineic.acid	age	0.0138231	0.0646159	124	124	0.831283	0.991778
age	dimethylarginine..SDMA...ADMA.	age	0.0138126	0.0648357	124	124	0.831957	0.991778
age	dimethylglycine	age	0.00941749	0.0396945	124	124	0.813251	0.991778
glyphosate	eicosapentaenoate..EPA..20.5n3.	yes	0.0305024	0.143256	124	124	0.831758	0.991778
glyphosate	ethylmalonate	yes	0.015173	0.0685518	124	124	0.82521	0.991778
glyphosate	gamma.glutamylglutamine	yes	0.0234927	0.0996138	124	124	0.814039	0.991778
age	gamma.glutamylisoleucine.	age	0.0109018	0.0509734	124	124	0.831344	0.991778
Creatinine	gamma.glutamylmethionine	Creatinine	0.0101105	0.0449945	124	124	0.822673	0.991778
glyphosate	gamma.glutamylphenylalanine	yes	-0.0121151	0.057264	124	124	0.832816	0.991778
Creatinine	gamma.tocotrienol	Creatinine	0.00501234	0.0237089	124	124	0.832933	0.991778
glyphosate	genistein	yes	0.0186121	0.0835464	124	124	0.824092	0.991778
glyphosate	glutarate..C5.DC.	yes	0.0222687	0.100322	124	124	0.824726	0.991778
age	glycolithocholate.sulfate.	age	0.011873	0.0550208	124	124	0.829858	0.991778
age	glycylisoleucine	age	-0.008191	0.0378933	124	124	0.829548	0.991778
glyphosate	heptadecatrienoate..17.3..	yes	0.0197118	0.0891365	124	124	0.825377	0.991778
age	hexadecasphinganine..d16.0..	age	-0.0112809	0.0494164	124	124	0.820134	0.991778
age	hypoxanthine	age	-0.00745677	0.0351209	124	124	0.832528	0.991778
glyphosate	imidazole.lactate	yes	-0.0171924	0.0818045	124	124	0.833903	0.991778
age	leucylglutamine.	age	0.00781529	0.0326101	124	124	0.811342	0.991778
age	leucylglycine	age	-0.00872224	0.0368826	124	124	0.813795	0.991778
glyphosate	linoleoyl.ethanolamide	yes	0.0317274	0.129865	124	124	0.807418	0.991778
age	lithocholic.acid.sulfate..2.	age	0.0223683	0.0928919	124	124	0.810125	0.991778
glyphosate	maltose	yes	0.0311406	0.146708	124	124	0.832265	0.991778
age	mevalonate	age	0.0149749	0.061846	124	124	0.809447	0.991778
age	N.acetylglutamine	age	-0.00725414	0.0329536	124	124	0.8265	0.991778
Creatinine	N.formylphenylalanine	Creatinine	-0.00585983	0.0263914	124	124	0.824667	0.991778
glyphosate	N.isobutyryl.phenylalanine	yes	-0.026681	0.108407	124	124	0.806029	0.991778
glyphosate	N.methyl.GABA	yes	-0.0188703	0.0870346	124	124	0.828725	0.991778
age	N.methyltaurine	age	0.0167936	0.0689926	124	124	0.808468	0.991778
Creatinine	nonenedioate..C9.1.DC..	Creatinine	-0.00490085	0.0196298	124	124	0.803307	0.991778
age	p.cresol	age	-0.00864505	0.040508	124	124	0.831725	0.991778
glyphosate	phenylacetate	yes	0.0112909	0.0490042	124	124	0.818188	0.991778
age	pheophorbide.A	age	0.0136615	0.0613115	124	124	0.824388	0.991778
age	piperidine	age	-0.0110492	0.0511508	124	124	0.829653	0.991778
glyphosate	propionylcarnitine..C3.	yes	-0.0196649	0.0865419	124	124	0.820642	0.991778
age	pyridoxamine	age	-0.00594755	0.0243477	124	124	0.807782	0.991778
Creatinine	pyridoxine..Vitamin.B6.	Creatinine	-0.00612805	0.0262318	124	124	0.81569	0.991778
glyphosate	quinine	yes	0.0266915	0.120513	124	124	0.825133	0.991778
age	raffinose	age	0.0119947	0.0544194	124	124	0.825928	0.991778
glyphosate	ribonate	yes	-0.0290253	0.137848	124	124	0.833678	0.991778
Creatinine	ribose	Creatinine	0.00875725	0.0405035	124	124	0.829197	0.991778
Creatinine	sucralose	Creatinine	0.0228075	0.107386	124	124	0.832167	0.991778
glyphosate	sucralose	yes	-0.0467957	0.213094	124	124	0.826567	0.991778
Creatinine	theanine	Creatinine	-0.00787082	0.0333544	124	124	0.813876	0.991778
glyphosate	theobromine	yes	-0.0215243	0.0865135	124	124	0.804007	0.991778
age	trimethylamine.N.oxide	age	0.0102743	0.0475061	124	124	0.82946	0.991778
glyphosate	valylleucine	yes	-0.0158961	0.0656111	124	124	0.808998	0.991778
Creatinine	vanillic.acid.glycine	Creatinine	-0.00735867	0.0294883	124	124	0.803369	0.991778
age	X2.hydroxybutyrate.2.hydroxyisobutyrate	age	0.00884944	0.0440187	124	124	0.841309	0.992025
Creatinine	X2.hydroxylignocerate.	Creatinine	-0.0102107	0.04969	124	124	0.837544	0.992025
age	X3.ureidopropionate	age	-0.0142041	0.0703145	124	124	0.840536	0.992025
age	X7.methylurate	age	-0.00918886	0.0443395	124	124	0.836475	0.992025
age	alpha.tocotrienol	age	-0.00591353	0.0291696	124	124	0.840019	0.992025
age	androstenediol..3beta.17beta..disulfate..2.	age	0.00616983	0.0306362	124	124	0.841021	0.992025
glyphosate	androstenediol..3beta.17beta..disulfate..2.	yes	0.0116007	0.0554573	124	124	0.834681	0.992025
Creatinine	hexadecanedioate..C16.DC.	Creatinine	-0.00344449	0.0167496	124	124	0.837431	0.992025
glyphosate	lysine	yes	-0.0113116	0.0542511	124	124	0.835248	0.992025
glyphosate	methionine.sulfone	yes	-0.0152878	0.0750399	124	124	0.83913	0.992025
age	N.formylphenylalanine	age	0.00551048	0.026593	124	124	0.836196	0.992025
Creatinine	nonadecanoate..19.0.	Creatinine	0.00889906	0.0435713	124	124	0.838514	0.992025
age	pyroglutamine.	age	-0.00906068	0.0446	124	124	0.839684	0.992025
glyphosate	tyrosol	yes	0.0147326	0.0722806	124	124	0.838848	0.992025
age	xanthine	age	-0.00837284	0.0405939	124	124	0.837249	0.992025
Creatinine	xylose	Creatinine	0.0140461	0.0696359	124	124	0.84049	0.992025
age	diglycerol	age	-0.011118	0.0563397	124	124	0.844182	0.993392
age	N.acetylputrescine	age	-0.0190523	0.0958332	124	124	0.843043	0.993392
age	phenylalanine	age	-0.00764731	0.0386596	124	124	0.843804	0.993392
glyphosate	tyrosine	yes	0.0135764	0.0689554	124	124	0.844271	0.993392
glyphosate	X3.5.dihydroxyphenylpropionate	yes	0.0333482	0.170647	124	124	0.845411	0.994203
Creatinine	sucrose	Creatinine	-0.0211516	0.108625	124	124	0.845943	0.994299
Creatinine	N.acetylglutamine	Creatinine	0.00520413	0.0270373	124	124	0.847721	0.994882
age	protoporphyrin.IX	age	-0.0116951	0.0609724	124	124	0.848219	0.994882
glyphosate	valylglutamine	yes	0.0130163	0.0678721	124	124	0.848244	0.994882
age	vanillin	age	-0.00633635	0.0327178	124	124	0.847037	0.994882
age	X1.stearoyl.2.oleoyl.GPC..18.0.18.1.	age	-0.00919373	0.0485253	124	124	0.850053	0.995603
glyphosate	diethanolamine	yes	0.0122226	0.0645672	124	124	0.850193	0.995603
glyphosate	N.formylphenylalanine	yes	0.0099829	0.0527476	124	124	0.850213	0.995603
Creatinine	dimethylmalonic.acid	Creatinine	-0.00399207	0.021169	124	124	0.850745	0.995697
age	X.14.or.15..methylpalmitate..a17.0.or.i17.0.	age	0.00567197	0.0551758	124	124	0.918472	0.995779
Creatinine	X.16.or.17..methylstearate..a19.0.or.i19.0.	Creatinine	-0.000964936	0.0494226	124	124	0.984456	0.995779
age	X1.2.dilinolenoyl.galactosylglycerol..18.3.18.3..	age	-0.0026095	0.0683024	124	124	0.969644	0.995779
Creatinine	X1.7.dimethylurate	Creatinine	-0.00701436	0.0541979	124	124	0.89727	0.995779
age	X1..1.enyl.palmitoyl..GPE..P.16.0..	age	-0.00770749	0.0471056	124	124	0.870553	0.995779
age	X1..1.enyl.stearoyl..GPE..P.18.0..	age	0.00632815	0.0426449	124	124	0.88249	0.995779
Creatinine	X1.margaroylglycerol..17.0.	Creatinine	-0.00505636	0.0451053	124	124	0.910932	0.995779
age	X1.methyl.4.imidazoleacetate	age	-0.00644215	0.0379101	124	124	0.865604	0.995779
age	X1.methyl.5.imidazoleacetate	age	0.00526098	0.0436109	124	124	0.904354	0.995779
age	X1.methyl.beta.carboline.3.carboxylic.acid	age	0.026076	0.155771	124	124	0.867604	0.995779
glyphosate	X1.methyl.beta.carboline.3.carboxylic.acid	yes	0.0493619	0.268405	124	124	0.854429	0.995779
age	X1.methyladenine	age	-0.00190346	0.0455336	124	124	0.966786	0.995779
Creatinine	X1.methylnicotinamide	Creatinine	-0.0079462	0.0432897	124	124	0.854672	0.995779
age	X1.methylurate	age	0.00155119	0.0400667	124	124	0.969239	0.995779
glyphosate	X1.methylxanthine	yes	-0.00246432	0.103733	124	124	0.98109	0.995779
Creatinine	X1.oleoylglycerol..18.1.	Creatinine	-0.00273934	0.0347257	124	124	0.937257	0.995779
glyphosate	X1.palmitoyl.2.alpha.linolenoyl.GPC..16.0.18.3n3..	yes	-0.0151843	0.105169	124	124	0.885445	0.995779
glyphosate	X1.palmitoyl.2.linoleoyl.digalactosylglycerol..16.0.18.2..	yes	-0.0125762	0.0860234	124	124	0.88403	0.995779
glyphosate	X1.palmitoyl.2.oleoyl.GPC..16.0.18.1.	yes	-0.0107625	0.103378	124	124	0.917262	0.995779
age	X1.palmitoyl.2.oleoyl.GPE..16.0.18.1.	age	0.00116106	0.0382054	124	124	0.975855	0.995779
Creatinine	X1.palmitoyl.galactosylglycerol..16.0..	Creatinine	0.00175082	0.0412636	124	124	0.966227	0.995779
glyphosate	X1.palmitoyl.galactosylglycerol..16.0..	yes	-0.0113346	0.0824721	124	124	0.890919	0.995779
Creatinine	X1.palmitoyl.GPG..16.0..	Creatinine	0.00602349	0.0520298	124	124	0.90803	0.995779
Creatinine	X1.stearoyl.2.oleoyl.GPC..18.0.18.1.	Creatinine	-0.00354874	0.0481574	124	124	0.94138	0.995779
glyphosate	X1.stearoyl.GPE..18.0.	yes	0.00983915	0.0886754	124	124	0.911837	0.995779
age	X1.stearoyl.GPG..18.0.	age	-0.00791735	0.0465599	124	124	0.865262	0.995779
age	X2..deoxyadenosine	age	0.00823722	0.0459611	124	124	0.858069	0.995779
glyphosate	X2..deoxyuridine	yes	-0.00892154	0.104446	124	124	0.932078	0.995779
glyphosate	X2.3.dihydroxyisovalerate	yes	-0.0195198	0.169628	124	124	0.908619	0.995779
age	X2.4.6.trihydroxybenzoate	age	0.00253913	0.0430694	124	124	0.953173	0.995779
Creatinine	X2.4.6.trihydroxybenzoate	Creatinine	0.003857	0.0335704	124	124	0.908747	0.995779
glyphosate	X2.4.dihydroxyhydrocinnamate	yes	0.0151268	0.114664	124	124	0.895285	0.995779
age	X2.6.dihydroxybenzoic.acid	age	-0.00695438	0.0566591	124	124	0.902691	0.995779
age	X2.aminoadipate	age	-0.00201508	0.0268776	124	124	0.940475	0.995779
Creatinine	X2.aminoheptanoate	Creatinine	0.00971342	0.0545397	124	124	0.85895	0.995779
glyphosate	X2.aminoheptanoate	yes	0.00694226	0.107669	124	124	0.948703	0.995779
Creatinine	X2.aminophenol	Creatinine	0.00434312	0.0263211	124	124	0.869227	0.995779
glyphosate	X2.hydroxyadipate	yes	-0.0143178	0.0915338	124	124	0.875966	0.995779
Creatinine	X2.hydroxybehenate	Creatinine	-0.00638285	0.048331	124	124	0.895157	0.995779
Creatinine	X2.hydroxyheptanoate.	Creatinine	0.00293082	0.0326734	124	124	0.928676	0.995779
age	X2.hydroxyhippurate..salicylurate.	age	-0.00225594	0.0279088	124	124	0.935711	0.995779
age	X2.hydroxyphenylacetate	age	-0.00498329	0.0491846	124	124	0.91961	0.995779
age	X2.hydroxyquinoline	age	-0.00128251	0.063866	124	124	0.984039	0.995779
glyphosate	X2.hydroxyquinoline	yes	0.0160426	0.123863	124	124	0.897168	0.995779
age	X2.methylbutyrylphenylalanine	age	0.00800019	0.0459265	124	124	0.862295	0.995779
glyphosate	X2.methylbutyrylphenylalanine	yes	-0.0122021	0.0890787	124	124	0.89128	0.995779
glyphosate	X2.oxindole.3.acetate	yes	0.00517108	0.13612	124	124	0.969763	0.995779
age	X2.oxo.1.pyrrolidinepropionate	age	0.00114755	0.0287378	124	124	0.968278	0.995779
age	X2.palmitoyl.galactosylglycerol..16.0..	age	0.00580513	0.0465591	124	124	0.901162	0.995779
glyphosate	X2.palmitoyl.galactosylglycerol..16.0..	yes	0.00186556	0.0892873	124	124	0.983366	0.995779
glyphosate	X2S.3R.dihydroxybutyrate	yes	0.00949724	0.0608789	124	124	0.876305	0.995779
glyphosate	X3.5.dihydroxybenzoic.acid	yes	-0.0102622	0.0653304	124	124	0.875447	0.995779
age	X3..4.hydroxyphenyl.propionate	age	0.00380221	0.0717168	124	124	0.957807	0.995779
glyphosate	X3.aminoisobutyrate	yes	-0.0183342	0.100178	124	124	0.855111	0.995779
glyphosate	X3.carboxy.4.methyl.5.pentyl.2.furanpropionate..3.CMPFP...	yes	0.0119303	0.0760611	124	124	0.875629	0.995779
age	X3.dehydroshikimate	age	-0.00760138	0.0576729	124	124	0.895549	0.995779
age	X3.hydroxybenzoate	age	-0.00486245	0.0395785	124	124	0.902612	0.995779
age	X3.hydroxyisonicotinic.acid	age	-0.00247979	0.0504149	124	124	0.960922	0.995779
Creatinine	X3.hydroxyisonicotinic.acid	Creatinine	0.00467892	0.0358583	124	124	0.896451	0.995779
age	X3.hydroxymargarate	age	-0.00605805	0.0637838	124	124	0.924643	0.995779
Creatinine	X3.hydroxymargaroylglycine	Creatinine	0.00802938	0.0513177	124	124	0.875938	0.995779
glyphosate	X3.hydroxyoctanoate	yes	0.00417501	0.0683584	124	124	0.951405	0.995779
Creatinine	X3.hydroxyphenylacetate	Creatinine	0.00750401	0.0463142	124	124	0.871575	0.995779
glyphosate	X3.hydroxysebacate	yes	0.00990305	0.0866653	124	124	0.909254	0.995779
glyphosate	X3.hydroxystachydrine.	yes	0.0195182	0.191292	124	124	0.918902	0.995779
age	X3.ketosphinganine	age	-0.00220638	0.0356535	124	124	0.950847	0.995779
glyphosate	X3.methylglutaconate	yes	0.0231775	0.163792	124	124	0.88772	0.995779
age	X3.methylxanthine	age	-0.00223251	0.0507126	124	124	0.965021	0.995779
Creatinine	X3.phenylpropionate..hydrocinnamate.	Creatinine	0.00803482	0.0483438	124	124	0.868288	0.995779
glyphosate	X3.ureidopropionate	yes	-0.0110617	0.115359	124	124	0.923791	0.995779
age	X4.hydroxybenzyl.alcohol	age	0.00124452	0.0403002	124	124	0.975484	0.995779
glyphosate	X4.hydroxycinnamate	yes	-0.00645424	0.0952838	124	124	0.946111	0.995779
Creatinine	X4.ureidobutyrate	Creatinine	0.00251499	0.0461683	124	124	0.956649	0.995779
age	X5.6.dihydrouridine	age	0.00423653	0.0397656	124	124	0.915493	0.995779
Creatinine	X5.6.dihydrouridine	Creatinine	-0.00462036	0.0388956	124	124	0.905644	0.995779
Creatinine	X5.acetylamino.6.formylamino.3.methyluracil	Creatinine	-0.0024861	0.0459658	124	124	0.956977	0.995779
age	X5.aminovalerate	age	-0.00529284	0.032844	124	124	0.872248	0.995779
age	X5.hydroxylysine	age	0.00532085	0.0510674	124	124	0.917192	0.995779
glyphosate	X5.hydroxylysine	yes	0.00190689	0.101293	124	124	0.985012	0.995779
Creatinine	X5.methylthioadenosine..MTA.	Creatinine	-0.00183463	0.0484972	124	124	0.969889	0.995779
age	X5alpha.androstan.3beta.17alpha.diol.monosulfate..1.	age	0.00330697	0.039183	124	124	0.933031	0.995779
glyphosate	X6.oxolithocholate	yes	0.00766675	0.0771444	124	124	0.92102	0.995779
glyphosate	X7.12.diketolithocholate	yes	0.0107236	0.122876	124	124	0.930606	0.995779
age	X7.methylguanine	age	0.0203225	0.115463	124	124	0.860826	0.995779
age	acesulfame	age	0.0151126	0.112978	124	124	0.894	0.995779
glyphosate	acisoga	yes	-0.0112652	0.0637932	124	124	0.860141	0.995779
Creatinine	adipate..C6.DC.	Creatinine	-0.00105052	0.0234517	124	124	0.964347	0.995779
Creatinine	adrenate..22.4n6.	Creatinine	0.00650702	0.0657581	124	124	0.921341	0.995779
glyphosate	adrenate..22.4n6.	yes	0.020906	0.131428	124	124	0.873886	0.995779
age	alanylleucine	age	-0.00376173	0.0405325	124	124	0.926342	0.995779
glyphosate	alanylleucine	yes	0.012827	0.0767338	124	124	0.867533	0.995779
glyphosate	alpha.hydroxyisocaproate	yes	-0.00291199	0.172861	124	124	0.986588	0.995779
glyphosate	alpha.hydroxyisovalerate	yes	-0.0285446	0.175504	124	124	0.871088	0.995779
Creatinine	alpha.tocotrienol	Creatinine	-0.00338659	0.0262331	124	124	0.897502	0.995779
glyphosate	androstenediol..3beta.17beta..disulfate..1.	yes	-0.00213635	0.0577934	124	124	0.970579	0.995779
Creatinine	arabinose	Creatinine	-0.00293955	0.0498066	124	124	0.953036	0.995779
glyphosate	arabitol.xylitol	yes	-0.0237057	0.181193	124	124	0.896135	0.995779
glyphosate	arachidoylcarnitine..C20..	yes	-0.00351747	0.10097	124	124	0.972278	0.995779
Creatinine	asparagine	Creatinine	0.00601369	0.0374957	124	124	0.872851	0.995779
age	aspartate	age	-0.00460931	0.027522	124	124	0.867514	0.995779
age	behenoyl.ethanolamide..22.0..	age	-0.00674805	0.0524212	124	124	0.897974	0.995779
glyphosate	beta.sitosterol	yes	0.00526097	0.0698153	124	124	0.940062	0.995779
glyphosate	betaine	yes	0.00133455	0.0948582	124	124	0.988799	0.995779
age	biliverdin	age	-0.00202199	0.0296906	124	124	0.945819	0.995779
age	butyrate..4.0.	age	-0.00150876	0.0390683	124	124	0.969316	0.995779
age	butyrylglycine	age	0.000730481	0.0438204	124	124	0.986753	0.995779
age	cadaverine	age	-0.00331813	0.0881274	124	124	0.97008	0.995779
Creatinine	caffeate	Creatinine	0.0132491	0.0743188	124	124	0.858819	0.995779
age	calystegine.A3	age	-0.00425092	0.0778594	124	124	0.956624	0.995779
age	campesterol	age	0.00554924	0.0376571	124	124	0.883096	0.995779
glyphosate	campesterol	yes	0.00804227	0.0746933	124	124	0.914438	0.995779
Creatinine	caprate..10.0.	Creatinine	-0.00663249	0.0776385	124	124	0.932068	0.995779
Creatinine	carnitine	Creatinine	0.00400317	0.0453933	124	124	0.929875	0.995779
glyphosate	ceramide..d18.1.14.0..d16.1.16.0..	yes	0.00668064	0.0788394	124	124	0.932627	0.995779
glyphosate	chenodeoxycholic.acid.sulfate..1.	yes	-0.0185965	0.14209	124	124	0.896096	0.995779
[truncated: 206 more rows]

## Sheet: S2
metadata	feature	value	coef	stderr	N	N.not.0	pval	qval
Creatinine	s__Actinomyces_oris	Creatinine	-0.000567185	2.72051e-06	124	28	0.00026479	0.0436903
Creatinine	s__Ruminococcus_torques	Creatinine	0.15666	0.0458654	124	109	0.000908784	0.112462
glyphosate	s__Fusicatenibacter_saccharivorans	yes	-0.389091	0.124489	124	121	0.00227505	0.22523
Creatinine	s__Gemella_sanguinis	Creatinine	0.0148259	0.00481597	124	30	0.00499646	0.353321
Creatinine	s__Rothia_mucilaginosa	Creatinine	0.0408169	0.0136001	124	49	0.00437788	0.353321
Creatinine	s__Eubacterium_sp_CAG_274	Creatinine	0.178427	0.0564184	124	33	0.00792542	0.490385
Creatinine	s__Clostridium_lavalense	Creatinine	0.0130671	0.00463949	124	28	0.00955562	0.525559
age	s__Alistipes_finegoldii	age	0.148826	0.0612698	124	114	0.0167742	0.553549
age	s__Escherichia_coli	age	0.197565	0.0795689	124	90	0.0165156	0.553549
glyphosate	s__Eubacterium_sp_CAG_274	yes	-0.299991	0.0923372	124	33	0.0157559	0.553549
Creatinine	s__Roseburia_inulinivorans	Creatinine	0.0722291	0.0290583	124	111	0.0144937	0.553549
age	s__Streptococcus_australis	age	-0.0657191	0.0259692	124	42	0.0157692	0.553549
Creatinine	s__Streptococcus_infantis	Creatinine	0.0290168	0.0112365	124	35	0.0149369	0.553549
age	s__Streptococcus_sp_A12	age	-0.0213526	0.00860753	124	36	0.020665	0.639323
Creatinine	s__Clostridium_sp_CAG_242	Creatinine	0.0856589	0.0365572	124	33	0.0264541	0.714372
age	s__Hungatella_hathewayi	age	-0.0180234	0.00763751	124	26	0.0288635	0.714372
Creatinine	s__Prevotella_copri	Creatinine	-0.468909	0.200097	124	26	0.0285534	0.714372
glyphosate	s__Streptococcus_salivarius	yes	0.20245	0.088811	124	118	0.0245796	0.714372
glyphosate	s__Parasutterella_excrementihominis	yes	0.102698	0.0458622	124	59	0.0305004	0.718938
glyphosate	s__Bacteroides_eggerthii	yes	-0.690898	0.297035	124	29	0.0321067	0.722401
Creatinine	s__Alistipes_indistinctus	Creatinine	0.032206	0.0157911	124	73	0.0452316	0.744828
age	s__Bifidobacterium_bifidum	age	0.286852	0.13136	124	31	0.0395578	0.744828
glyphosate	s__Blautia_wexlerae	yes	-0.157268	0.0771636	124	117	0.043922	0.744828
Creatinine	s__Clostridium_spiroforme	Creatinine	0.0521935	0.0261659	124	49	0.052362	0.744828
glyphosate	s__Clostridium_symbiosum	yes	0.0346768	0.00609205	124	31	0.0526646	0.744828
glyphosate	s__Erysipelatoclostridium_ramosum	yes	0.324065	0.15069	124	39	0.0387095	0.744828
Creatinine	s__Escherichia_coli	Creatinine	0.169301	0.0847114	124	90	0.0488616	0.744828
Creatinine	s__Eubacterium_sp_CAG_180	Creatinine	-0.378004	0.174722	124	36	0.0380805	0.744828
age	s__Gemella_sanguinis	age	-0.011095	0.00539615	124	30	0.0503556	0.744828
glyphosate	s__Gemella_sanguinis	yes	0.0217706	0.0100162	124	30	0.0394182	0.744828
age	s__Streptococcus_mutans	age	0.0534375	0.0252612	124	29	0.0445333	0.744828
Creatinine	s__Turicibacter_sanguinis	Creatinine	-0.0631478	0.0313464	124	67	0.0499807	0.744828
glyphosate	s__Turicibacter_sanguinis	yes	0.117005	0.0557866	124	67	0.044003	0.744828
Creatinine	s__Enorma_massiliensis	Creatinine	-0.128174	0.0618242	124	27	0.0588468	0.801855
Creatinine	s__Streptococcus_sp_A12	Creatinine	0.0152902	0.00780819	124	36	0.0599366	0.801855
Creatinine	s__Adlercreutzia_equolifaciens	Creatinine	-0.0356676	0.0198747	124	115	0.0754357	0.804703
Creatinine	s__Bacteroides_xylanisolvens	Creatinine	0.0488843	0.0265943	124	76	0.0701651	0.804703
glyphosate	s__Clostridium_innocuum	yes	0.0797374	0.0435564	124	75	0.0714091	0.804703
Creatinine	s__Clostridium_sp_CAG_253	Creatinine	0.0342964	0.0140433	124	29	0.0748806	0.804703
glyphosate	s__Eisenbergiella_tayi	yes	0.113624	0.0614174	124	67	0.069001	0.804703
glyphosate	s__Gordonibacter_pamelaeae	yes	0.0880437	0.0468976	124	113	0.0631668	0.804703
glyphosate	s__Oscillibacter_sp_57_20	yes	0.0992996	0.0553694	124	95	0.0762307	0.804703
age	s__Proteobacteria_bacterium_CAG_139	age	0.0554634	0.0301804	124	45	0.0735746	0.804703
Creatinine	s__Ruminococcaceae_bacterium_D5	Creatinine	0.0232412	0.0128502	124	55	0.0764062	0.804703
Creatinine	s__Streptococcus_australis	Creatinine	0.0410326	0.0216969	124	42	0.0664503	0.804703
Creatinine	s__Catabacter_hongkongensis	Creatinine	-0.0294257	0.00562652	124	29	0.0836953	0.855807
age	s__Eubacterium_ramulus	age	0.0371759	0.0212002	124	106	0.0847163	0.855807
Creatinine	s__Actinomyces_naeslundii	Creatinine	0.00525307	0.00306277	124	27	0.0997639	0.871716
glyphosate	s__Actinomyces_odontolyticus	yes	0.00824516	0.00484223	124	66	0.0958405	0.871716
age	s__Anaeromassilibacillus_sp_An250	age	-0.0101006	0.00617117	124	74	0.109637	0.871716
glyphosate	s__Anaeromassilibacillus_sp_An250	yes	0.0149898	0.0089399	124	74	0.101394	0.871716
age	s__Clostridium_lavalense	age	0.00927079	0.00559401	124	28	0.110481	0.871716
glyphosate	s__Clostridium_leptum	yes	0.0276664	0.0164812	124	105	0.0963408	0.871716
age	s__Clostridium_symbiosum	age	0.0401185	0.0242734	124	31	0.111262	0.871716
Creatinine	s__Clostridium_symbiosum	Creatinine	-0.0174776	0.00480664	124	31	0.0905414	0.871716
age	s__Dielma_fastidiosa	age	-0.0359588	0.02175	124	34	0.109135	0.871716
Creatinine	s__Eisenbergiella_massiliensis	Creatinine	0.0579938	0.0334361	124	38	0.0921686	0.871716
Creatinine	s__Firmicutes_bacterium_CAG_238	Creatinine	-0.0918655	0.0549076	124	29	0.106779	0.871716
age	s__Fusicatenibacter_saccharivorans	age	-0.110986	0.0685132	124	121	0.110254	0.871716
glyphosate	s__Streptococcus_gordonii	yes	0.100198	0.0612628	124	38	0.112707	0.871716
age	s__Streptococcus_infantis	age	-0.0184245	0.0109259	124	35	0.10211	0.871716
glyphosate	s__Streptococcus_oralis	yes	0.0390879	0.0224734	124	27	0.0959577	0.871716
glyphosate	s__Actinomyces_sp_ICM47	yes	-0.0120881	0.00247178	124	29	0.138454	0.883523
Creatinine	s__Alistipes_finegoldii	Creatinine	0.0943867	0.0623535	124	114	0.132987	0.883523
glyphosate	s__Bacteroides_massiliensis	yes	-0.176295	0.119841	124	36	0.151551	0.883523
Creatinine	s__Bacteroides_ovatus	Creatinine	0.0787255	0.0503655	124	102	0.121256	0.883523
Creatinine	s__Bacteroides_sp_CAG_144	Creatinine	-0.0634344	0.0400898	124	33	0.149759	0.883523
Creatinine	s__Barnesiella_intestinihominis	Creatinine	-0.0666702	0.0450478	124	108	0.141929	0.883523
age	s__Bifidobacterium_dentium	age	0.0751409	0.0482804	124	32	0.130859	0.883523
glyphosate	s__Butyricimonas_virosa	yes	0.03322	0.0216742	124	70	0.130193	0.883523
glyphosate	s__Catabacter_hongkongensis	yes	0.0355378	0.00879924	124	29	0.146918	0.883523
Creatinine	s__Coprobacter_secundus	Creatinine	-0.0126907	0.00839884	124	45	0.138456	0.883523
glyphosate	s__Dielma_fastidiosa	yes	0.0735585	0.0482275	124	34	0.137811	0.883523
glyphosate	s__Eubacterium_siraeum	yes	-0.176945	0.122905	124	92	0.153501	0.883523
Creatinine	s__Eubacterium_sp_CAG_251	Creatinine	-0.213598	0.0975113	124	31	0.140631	0.883523
Creatinine	s__Faecalibacterium_prausnitzii	Creatinine	-0.100001	0.065544	124	123	0.130024	0.883523
Creatinine	s__Gordonibacter_pamelaeae	Creatinine	-0.0337667	0.0230511	124	113	0.145863	0.883523
Creatinine	s__Lawsonibacter_asaccharolyticus	Creatinine	0.00643552	0.00414757	124	92	0.124461	0.883523
Creatinine	s__Proteobacteria_bacterium_CAG_139	Creatinine	-0.0409902	0.028084	124	45	0.15345	0.883523
glyphosate	s__Ruthenibacterium_lactatiformans	yes	0.0748952	0.0504892	124	123	0.140637	0.883523
glyphosate	s__Streptococcus_anginosus_group	yes	0.058549	0.0386292	124	42	0.137879	0.883523
Creatinine	s__Streptococcus_oralis	Creatinine	0.0182478	0.0114172	124	27	0.124247	0.883523
Creatinine	s__Streptococcus_parasanguinis	Creatinine	0.0410429	0.0281335	124	100	0.147911	0.883523
glyphosate	s__Streptococcus_sanguinis	yes	0.0256309	0.0169376	124	36	0.140642	0.883523
age	s__Adlercreutzia_equolifaciens	age	0.0292267	0.0205056	124	115	0.156876	0.89257
age	s__Haemophilus_parainfluenzae	age	-0.0438703	0.0306749	124	42	0.160841	0.894563
glyphosate	s__Ruminococcus_bicirculans	yes	0.170088	0.11985	124	99	0.159155	0.894563
glyphosate	s__Collinsella_massiliensis	yes	0.0209208	0.0133127	124	37	0.185098	0.901097
glyphosate	s__Coprobacillus_cateniformis	yes	-0.137312	0.0969432	124	31	0.189321	0.901097
Creatinine	s__Dorea_longicatena	Creatinine	0.062391	0.0458465	124	120	0.176216	0.901097
Creatinine	s__Eisenbergiella_tayi	Creatinine	-0.0384519	0.0287566	124	67	0.185981	0.901097
age	s__Eubacterium_rectale	age	0.132784	0.0957331	124	115	0.170549	0.901097
Creatinine	s__Eubacterium_rectale	Creatinine	0.119113	0.0899879	124	115	0.188394	0.901097
glyphosate	s__Eubacterium_rectale	yes	-0.230951	0.169995	124	115	0.177277	0.901097
Creatinine	s__Faecalitalea_cylindroides	Creatinine	-0.143237	0.100474	124	26	0.168015	0.901097
age	s__Firmicutes_bacterium_CAG_238	age	-0.0691665	0.0502657	124	29	0.181018	0.901097
Creatinine	s__Holdemania_filiformis	Creatinine	0.00477811	0.00354285	124	46	0.184712	0.901097
age	s__Streptococcus_anginosus_group	age	-0.0272356	0.0200337	124	42	0.182006	0.901097
glyphosate	s__Streptococcus_australis	yes	0.0551754	0.0405008	124	42	0.181331	0.901097
glyphosate	s__Streptococcus_infantis	yes	0.031929	0.0226253	124	35	0.16847	0.901097
age	s__Streptococcus_parasanguinis	age	0.0418856	0.030609	124	100	0.176217	0.901097
age	s__Streptococcus_salivarius	age	0.064441	0.0472007	124	118	0.176973	0.901097
Creatinine	s__Actinomyces_odontolyticus	Creatinine	0.00275968	0.00279971	124	66	0.32845	0.910222
glyphosate	s__Actinomyces_oris	yes	0.00603773	0.00385956	124	28	0.305983	0.910222
glyphosate	s__Agathobaculum_butyriciproducens	yes	-0.0601733	0.0567308	124	112	0.291465	0.910222
glyphosate	s__Alistipes_indistinctus	yes	0.0403977	0.0340275	124	73	0.239217	0.910222
Creatinine	s__Anaeromassilibacillus_sp_An250	Creatinine	0.00670581	0.00525807	124	74	0.207582	0.910222
Creatinine	s__Anaerotruncus_colihominis	Creatinine	0.0180136	0.0134407	124	30	0.197067	0.910222
age	s__Asaccharobacter_celatus	age	0.0346652	0.0324625	124	114	0.289397	0.910222
Creatinine	s__Asaccharobacter_celatus	Creatinine	-0.0391254	0.0314572	124	114	0.216239	0.910222
glyphosate	s__Bacteroides_caccae	yes	0.100989	0.0967169	124	85	0.299512	0.910222
age	s__Bacteroides_massiliensis	age	-0.0943079	0.0830894	124	36	0.268185	0.910222
glyphosate	s__Bacteroides_ovatus	yes	-0.105817	0.0996965	124	102	0.291122	0.910222
glyphosate	s__Bacteroides_sp_CAG_144	yes	0.104761	0.0852132	124	33	0.22884	0.910222
Creatinine	s__Bacteroides_stercoris	Creatinine	-0.117434	0.115385	124	47	0.314487	0.910222
glyphosate	s__Bacteroides_xylanisolvens	yes	-0.0510035	0.05187	124	76	0.328755	0.910222
age	s__Bifidobacterium_animalis	age	-0.147846	0.12697	124	45	0.250987	0.910222
Creatinine	s__Bifidobacterium_animalis	Creatinine	-0.128678	0.127931	124	45	0.320392	0.910222
Creatinine	s__Bifidobacterium_dentium	Creatinine	0.060915	0.0542747	124	32	0.271248	0.910222
age	s__Bifidobacterium_longum	age	-0.103566	0.0840288	124	107	0.222702	0.910222
age	s__Bifidobacterium_pseudocatenulatum	age	0.15369	0.145759	124	32	0.300709	0.910222
Creatinine	s__Bilophila_wadsworthia	Creatinine	0.00953774	0.00769967	124	93	0.218707	0.910222
age	s__Blautia_obeum	age	0.0553259	0.0492456	124	122	0.265537	0.910222
glyphosate	s__Blautia_obeum	yes	-0.0936632	0.0820119	124	122	0.256065	0.910222
Creatinine	s__Blautia_wexlerae	Creatinine	0.0423621	0.0389512	124	117	0.2791	0.910222
age	s__Butyricimonas_synergistica	age	-0.00699393	0.00540172	124	48	0.204967	0.910222
Creatinine	s__Butyricimonas_virosa	Creatinine	-0.00973606	0.009916	124	70	0.329757	0.910222
age	s__Clostridium_citroniae	age	0.00649759	0.00495232	124	38	0.200913	0.910222
glyphosate	s__Clostridium_disporicum	yes	0.118432	0.112863	124	62	0.300224	0.910222
age	s__Clostridium_sp_CAG_167	age	0.0432591	0.0437444	124	48	0.329024	0.910222
Creatinine	s__Clostridium_sp_CAG_167	Creatinine	0.0535536	0.0468172	124	48	0.258857	0.910222
age	s__Clostridium_sp_CAG_242	age	-0.0435059	0.0406672	124	33	0.293844	0.910222
glyphosate	s__Clostridium_sp_CAG_58	yes	-0.0298192	0.0263771	124	73	0.262569	0.910222
age	s__Coprobacillus_cateniformis	age	-0.056186	0.0537639	124	31	0.307072	0.910222
Creatinine	s__Coprobacillus_cateniformis	Creatinine	0.0574613	0.0489322	124	31	0.25373	0.910222
age	s__Coprobacter_fastidiosus	age	-0.0267997	0.0269221	124	65	0.323449	0.910222
glyphosate	s__Coprobacter_fastidiosus	yes	0.0504747	0.0486804	124	65	0.303895	0.910222
age	s__Coprococcus_catus	age	-0.0256706	0.0227272	124	114	0.263557	0.910222
glyphosate	s__Coprococcus_comes	yes	-0.0832094	0.0823019	124	108	0.31476	0.910222
glyphosate	s__Dialister_invisus	yes	-0.0935739	0.0877716	124	53	0.294527	0.910222
age	s__Dorea_longicatena	age	-0.0530694	0.0483503	124	120	0.276899	0.910222
age	s__Dorea_sp_CAG_317	age	0.0665059	0.0514676	124	27	0.2097	0.910222
Creatinine	s__Dorea_sp_CAG_317	Creatinine	0.0523792	0.0500723	124	27	0.306886	0.910222
glyphosate	s__Eisenbergiella_massiliensis	yes	0.0870975	0.0745555	124	38	0.251088	0.910222
age	s__Erysipelatoclostridium_ramosum	age	0.0994529	0.0784634	124	39	0.213586	0.910222
age	s__Eubacterium_eligens	age	-0.0510365	0.0494344	124	117	0.3056	0.910222
Creatinine	s__Eubacterium_ramulus	Creatinine	0.017965	0.0182262	124	106	0.326681	0.910222
glyphosate	s__Eubacterium_sp_CAG_38	yes	0.0442733	0.0388724	124	74	0.258611	0.910222
age	s__Firmicutes_bacterium_CAG_110	age	-0.0373556	0.0340916	124	79	0.278081	0.910222
Creatinine	s__Firmicutes_bacterium_CAG_110	Creatinine	-0.0415105	0.035772	124	79	0.249564	0.910222
glyphosate	s__Firmicutes_bacterium_CAG_145	yes	-0.0596057	0.0573168	124	62	0.306371	0.910222
age	s__Flavonifractor_plautii	age	0.0112059	0.0114373	124	81	0.330313	0.910222
glyphosate	s__Flavonifractor_plautii	yes	0.0240361	0.0220058	124	81	0.278169	0.910222
glyphosate	s__Gemmiger_formicilis	yes	-0.0398733	0.0361028	124	112	0.272112	0.910222
glyphosate	s__Haemophilus_parainfluenzae	yes	0.0570305	0.0535367	124	42	0.293481	0.910222
age	s__Harryflintia_acetispora	age	0.0200687	0.0167108	124	31	0.244562	0.910222
age	s__Holdemanella_biformis	age	-0.177	0.147279	124	34	0.239461	0.910222
Creatinine	s__Hungatella_hathewayi	Creatinine	0.00650471	0.00434177	124	26	0.201925	0.910222
glyphosate	s__Lactobacillus_rogosae	yes	-0.0307763	0.0313169	124	49	0.33099	0.910222
age	s__Lactococcus_virus_bIL67	age	-0.0671405	0.0669373	124	53	0.322448	0.910222
glyphosate	s__Lactococcus_virus_bIL67	yes	0.110762	0.104566	124	53	0.301276	0.910222
glyphosate	s__Odoribacter_splanchnicus	yes	0.0427794	0.0349664	124	113	0.224195	0.910222
age	s__Oscillibacter_sp_CAG_241	age	0.0579937	0.0566988	124	98	0.311034	0.910222
glyphosate	s__Oscillibacter_sp_CAG_241	yes	0.128016	0.109128	124	98	0.243887	0.910222
glyphosate	s__Parabacteroides_distasonis	yes	-0.0880016	0.0846143	124	110	0.300838	0.910222
Creatinine	s__Phascolarctobacterium_faecium	Creatinine	-0.0483919	0.0388173	124	59	0.217891	0.910222
age	s__Roseburia_faecis	age	0.0822603	0.0827223	124	98	0.324465	0.910222
age	s__Roseburia_hominis	age	-0.0368818	0.0334976	124	114	0.275931	0.910222
age	s__Roseburia_sp_CAG_182	age	-0.055772	0.0489062	124	38	0.262095	0.910222
Creatinine	s__Roseburia_sp_CAG_182	Creatinine	0.0832498	0.0666189	124	38	0.219964	0.910222
Creatinine	s__Roseburia_sp_CAG_471	Creatinine	0.0308573	0.0251031	124	57	0.227086	0.910222
glyphosate	s__Ruminococcus_gnavus	yes	0.189321	0.161019	124	54	0.245896	0.910222
Creatinine	s__Streptococcus_gordonii	Creatinine	0.0502884	0.0392429	124	38	0.209844	0.910222
age	s__Streptococcus_oralis	age	-0.0133362	0.0122034	124	27	0.286291	0.910222
age	s__Streptococcus_sanguinis	age	-0.0103901	0.00964682	124	36	0.290337	0.910222
glyphosate	s__Streptococcus_sp_A12	yes	0.0174159	0.0151208	124	36	0.257942	0.910222
age	s__Streptococcus_virus_phiAbc2	age	-0.0054191	0.00479225	124	31	0.27734	0.910222
age	s__Turicibacter_sanguinis	age	-0.053784	0.0422739	124	67	0.211334	0.910222
Creatinine	s__Bacteroides_dorei	Creatinine	-0.0742008	0.07992	124	87	0.355905	0.910511
age	s__Bacteroides_vulgatus	age	-0.0754369	0.0797111	124	90	0.346607	0.910511
glyphosate	s__Bifidobacterium_bifidum	yes	-0.209198	0.224374	124	31	0.360094	0.910511
glyphosate	s__Clostridium_lavalense	yes	0.0106018	0.0110403	124	28	0.346489	0.910511
age	s__Desulfovibrio_piger	age	-0.0558386	0.0576688	124	31	0.344125	0.910511
Creatinine	s__Erysipelatoclostridium_ramosum	Creatinine	-0.0646341	0.0678046	124	39	0.347196	0.910511
age	s__Eubacterium_sp_CAG_38	age	0.0179256	0.0189357	124	74	0.34707	0.910511
age	s__Firmicutes_bacterium_CAG_170	age	0.0185693	0.0196176	124	33	0.353286	0.910511
Creatinine	s__Firmicutes_bacterium_CAG_170	Creatinine	0.0176398	0.0184031	124	33	0.356165	0.910511
glyphosate	s__Lactococcus_lactis	yes	0.0165466	0.0166003	124	45	0.352343	0.910511
glyphosate	s__Parabacteroides_merdae	yes	0.0810807	0.0863459	124	81	0.350656	0.910511
glyphosate	s__Roseburia_inulinivorans	yes	-0.0546549	0.0587852	124	111	0.354671	0.910511
Creatinine	s__Ruminococcus_bromii	Creatinine	-0.0771288	0.0829929	124	88	0.355407	0.910511
age	s__Ruminococcus_callidus	age	0.0281651	0.030118	124	27	0.360525	0.910511
glyphosate	s__Streptococcus_virus_phiAbc2	yes	0.00861458	0.00920084	124	31	0.358047	0.910511
age	s__Veillonella_atypica	age	0.0075211	0.00784566	124	35	0.345407	0.910511
age	s__Clostridium_sp_CAG_58	age	0.0128798	0.0140858	124	73	0.36475	0.916503
glyphosate	s__Butyricimonas_synergistica	yes	0.00944951	0.01036	124	48	0.367489	0.917607
glyphosate	s__Christensenella_minuta	yes	0.013856	0.015113	124	27	0.368896	0.917607
age	s__Bacteroides_dorei	age	-0.0793398	0.08914	124	87	0.377179	0.928968
glyphosate	s__Desulfovibrio_piger	yes	0.104914	0.116636	124	31	0.377217	0.928968
glyphosate	s__Bifidobacterium_adolescentis	yes	0.201396	0.229805	124	83	0.383546	0.935247
Creatinine	s__Bifidobacterium_pseudocatenulatum	Creatinine	-0.147208	0.165639	124	32	0.38172	0.935247
glyphosate	s__Bacteroides_cellulosilyticus	yes	-0.112545	0.129006	124	66	0.388107	0.941729
Creatinine	s__Butyricimonas_synergistica	Creatinine	0.00416985	0.00484817	124	48	0.39532	0.943298
Creatinine	s__Clostridium_sp_CAG_58	Creatinine	-0.011825	0.0137991	124	73	0.394488	0.943298
glyphosate	s__Roseburia_intestinalis	yes	0.0573585	0.0668179	124	92	0.393208	0.943298
Creatinine	s__Streptococcus_sanguinis	Creatinine	-0.00769817	0.00893802	124	36	0.396376	0.943298
age	s__Actinomyces_odontolyticus	age	-0.0027809	0.00328954	124	66	0.403293	0.943583
age	s__Actinomyces_oris	age	-0.0016751	0.00163853	124	28	0.450399	0.943583
Creatinine	s__Actinomyces_sp_HMSC035G02	Creatinine	-0.00225544	0.00278305	124	31	0.429292	0.943583
age	s__Actinomyces_sp_ICM47	age	0.00271517	0.00370243	124	29	0.471034	0.943583
glyphosate	s__Adlercreutzia_equolifaciens	yes	-0.027917	0.0398272	124	115	0.4848	0.943583
age	s__Akkermansia_muciniphila	age	-0.0661541	0.0949266	124	87	0.488931	0.943583
glyphosate	s__Alistipes_finegoldii	yes	-0.0725032	0.123223	124	114	0.557487	0.943583
age	s__Alistipes_inops	age	0.0435138	0.0837431	124	53	0.606192	0.943583
Creatinine	s__Alistipes_inops	Creatinine	0.0418908	0.0753165	124	53	0.580607	0.943583
glyphosate	s__Alistipes_inops	yes	-0.0856922	0.14584	124	53	0.559638	0.943583
Creatinine	s__Alistipes_putredinis	Creatinine	-0.0455215	0.0620971	124	108	0.465253	0.943583
age	s__Alistipes_shahii	age	-0.0212629	0.0325406	124	99	0.51683	0.943583
Creatinine	s__Alistipes_shahii	Creatinine	-0.0171525	0.0323016	124	99	0.596689	0.943583
Creatinine	s__Anaerostipes_hadrus	Creatinine	0.0498202	0.067327	124	123	0.460806	0.943583
glyphosate	s__Anaerostipes_hadrus	yes	-0.086899	0.127031	124	123	0.495397	0.943583
age	s__Anaerotruncus_colihominis	age	0.0114426	0.0155818	124	30	0.470528	0.943583
glyphosate	s__Anaerotruncus_colihominis	yes	0.0176484	0.0272212	124	30	0.522827	0.943583
glyphosate	s__Asaccharobacter_celatus	yes	-0.0447256	0.0630908	124	114	0.479922	0.943583
Creatinine	s__Bacteroides_caccae	Creatinine	0.0296917	0.0562276	124	85	0.5989	0.943583
age	s__Bacteroides_cellulosilyticus	age	-0.0414727	0.0727651	124	66	0.574021	0.943583
age	s__Bacteroides_eggerthii	age	-0.0882577	0.154326	124	29	0.582176	0.943583
age	s__Bacteroides_stercoris	age	-0.0537071	0.102007	124	47	0.601243	0.943583
age	s__Bacteroides_thetaiotaomicron	age	-0.0176335	0.0285353	124	94	0.539138	0.943583
Creatinine	s__Bacteroides_thetaiotaomicron	Creatinine	0.0133161	0.0255807	124	94	0.604042	0.943583
age	s__Bacteroides_uniformis	age	-0.0368272	0.0701945	124	116	0.601527	0.943583
age	s__Bacteroides_xylanisolvens	age	-0.0162591	0.0244041	124	76	0.507385	0.943583
age	s__Barnesiella_intestinihominis	age	-0.0231585	0.0450458	124	108	0.608882	0.943583
age	s__Bifidobacterium_adolescentis	age	-0.0721156	0.121265	124	83	0.554975	0.943583
Creatinine	s__Bifidobacterium_adolescentis	Creatinine	0.0563138	0.112408	124	83	0.61781	0.943583
glyphosate	s__Bifidobacterium_dentium	yes	0.0573301	0.0853347	124	32	0.5072	0.943583
glyphosate	s__Bifidobacterium_pseudocatenulatum	yes	0.168713	0.330479	124	32	0.613694	0.943583
age	s__Bilophila_wadsworthia	age	0.00569835	0.00884569	124	93	0.522198	0.943583
age	s__Blautia_wexlerae	age	0.029546	0.0416311	124	117	0.480303	0.943583
age	s__Butyricimonas_virosa	age	0.00868169	0.0109198	124	70	0.431485	0.943583
age	s__Catabacter_hongkongensis	age	0.0111298	0.0134982	124	29	0.417953	0.943583
Creatinine	s__Christensenella_minuta	Creatinine	-0.00772209	0.00918962	124	27	0.40981	0.943583
Creatinine	s__Clostridium_bolteae	Creatinine	0.00211129	0.0042349	124	42	0.623337	0.943583
age	s__Clostridium_innocuum	age	0.01247	0.0222226	124	75	0.577646	0.943583
Creatinine	s__Clostridium_leptum	Creatinine	-0.00614189	0.00798176	124	105	0.443416	0.943583
glyphosate	s__Clostridium_sp_CAG_167	yes	-0.0475857	0.0781659	124	48	0.546192	0.943583
age	s__Clostridium_spiroforme	age	-0.0156146	0.0289256	124	49	0.592813	0.943583
glyphosate	s__Clostridium_spiroforme	yes	0.0380224	0.0466528	124	49	0.419508	0.943583
glyphosate	s__Collinsella_aerofaciens	yes	0.110346	0.13272	124	101	0.407798	0.943583
Creatinine	s__Collinsella_massiliensis	Creatinine	0.00781678	0.0155088	124	37	0.623053	0.943583
age	s__Collinsella_stercoris	age	0.00220614	0.00403654	124	94	0.586062	0.943583
glyphosate	s__Collinsella_stercoris	yes	0.00663757	0.00788953	124	94	0.402427	0.943583
Creatinine	s__Coprobacter_fastidiosus	Creatinine	-0.0139728	0.0241673	124	65	0.565278	0.943583
glyphosate	s__Coprobacter_secundus	yes	0.00821082	0.0158414	124	45	0.607024	0.943583
Creatinine	s__Coprococcus_catus	Creatinine	-0.0156476	0.0216414	124	114	0.471205	0.943583
glyphosate	s__Coprococcus_catus	yes	-0.0289705	0.0433076	124	114	0.505036	0.943583
Creatinine	s__Coprococcus_comes	Creatinine	-0.0254669	0.0430655	124	108	0.555643	0.943583
glyphosate	s__Coprococcus_eutactus	yes	0.217367	0.274696	124	55	0.43247	0.943583
glyphosate	s__Dorea_formicigenerans	yes	0.0375614	0.0515454	124	121	0.467651	0.943583
glyphosate	s__Dorea_sp_CAG_317	yes	-0.089137	0.109413	124	27	0.423986	0.943583
Creatinine	s__Eggerthella_lenta	Creatinine	0.0191702	0.0356893	124	93	0.592527	0.943583
glyphosate	s__Eggerthella_lenta	yes	0.0381498	0.0709017	124	93	0.59189	0.943583
age	s__Eisenbergiella_massiliensis	age	-0.0202684	0.0380598	124	38	0.597919	0.943583
age	s__Enterorhabdus_caecimuris	age	-0.000434901	0.000874259	124	82	0.620791	0.943583
Creatinine	s__Enterorhabdus_caecimuris	Creatinine	-0.00048596	0.00090726	124	82	0.593768	0.943583
glyphosate	s__Enterorhabdus_caecimuris	yes	-0.000886276	0.0015337	124	82	0.565046	0.943583
Creatinine	s__Eubacterium_eligens	Creatinine	-0.0293104	0.048709	124	117	0.548565	0.943583
age	s__Eubacterium_hallii	age	-0.0365499	0.0593436	124	123	0.540302	0.943583
Creatinine	s__Eubacterium_hallii	Creatinine	-0.0451379	0.057087	124	123	0.430715	0.943583
age	s__Eubacterium_siraeum	age	-0.0477764	0.0590988	124	92	0.421031	0.943583
Creatinine	s__Eubacterium_siraeum	Creatinine	-0.0469964	0.0654031	124	92	0.474312	0.943583
glyphosate	s__Eubacterium_sp_CAG_180	yes	0.181263	0.327272	124	36	0.583525	0.943583
Creatinine	s__Eubacterium_sp_CAG_38	Creatinine	0.015466	0.0222047	124	74	0.488411	0.943583
glyphosate	s__Eubacterium_ventriosum	yes	0.0389026	0.0579548	124	88	0.503909	0.943583
glyphosate	s__Faecalitalea_cylindroides	yes	-0.0908279	0.159793	124	26	0.575514	0.943583
glyphosate	s__Firmicutes_bacterium_CAG_238	yes	0.0840615	0.1087	124	29	0.446575	0.943583
glyphosate	s__Firmicutes_bacterium_CAG_83	yes	0.107209	0.153058	124	107	0.48526	0.943583
glyphosate	s__Firmicutes_bacterium_CAG_94	yes	0.0316901	0.0556971	124	56	0.571872	0.943583
Creatinine	s__Fusicatenibacter_saccharivorans	Creatinine	0.0455433	0.0653802	124	121	0.487454	0.943583
glyphosate	s__Holdemanella_biformis	yes	-0.246821	0.324874	124	34	0.453956	0.943583
age	s__Holdemania_filiformis	age	0.00292986	0.00384252	124	46	0.451411	0.943583
age	s__Intestinibacter_bartlettii	age	0.024859	0.0493608	124	92	0.616299	0.943583
Creatinine	s__Intestinimonas_butyriciproducens	Creatinine	-0.00634598	0.0116017	124	62	0.586522	0.943583
glyphosate	s__Intestinimonas_butyriciproducens	yes	0.0161779	0.0205167	124	62	0.43366	0.943583
age	s__Lachnospira_pectinoschiza	age	0.0572693	0.0684706	124	80	0.406791	0.943583
glyphosate	s__Lachnospira_pectinoschiza	yes	-0.0825939	0.119455	124	80	0.491509	0.943583
age	s__Lactobacillus_rogosae	age	0.00999252	0.0157395	124	49	0.528729	0.943583
Creatinine	s__Lactobacillus_rogosae	Creatinine	0.012116	0.0142184	124	49	0.398652	0.943583
age	s__Lawsonibacter_asaccharolyticus	age	0.00249995	0.00460378	124	92	0.589262	0.943583
glyphosate	s__Lawsonibacter_asaccharolyticus	yes	-0.00444541	0.00851715	124	92	0.603097	0.943583
age	s__Methanobrevibacter_smithii	age	0.0953679	0.130247	124	62	0.468256	0.943583
Creatinine	s__Methanobrevibacter_smithii	Creatinine	-0.0739411	0.115644	124	62	0.525709	0.943583
age	s__Monoglobus_pectinilyticus	age	0.0434192	0.0670284	124	45	0.521613	0.943583
Creatinine	s__Monoglobus_pectinilyticus	Creatinine	-0.0387863	0.0691435	124	45	0.57797	0.943583
Creatinine	s__Oscillibacter_sp_57_20	Creatinine	-0.0207626	0.0276538	124	95	0.454706	0.943583
Creatinine	s__Paraprevotella_xylaniphila	Creatinine	0.022047	0.0438261	124	33	0.619141	0.943583
glyphosate	s__Paraprevotella_xylaniphila	yes	0.0586896	0.0827532	124	33	0.483911	0.943583
age	s__Parasutterella_excrementihominis	age	0.0192748	0.0245585	124	59	0.437207	0.943583
age	s__Prevotella_copri	age	-0.169385	0.217327	124	26	0.444048	0.943583
glyphosate	s__Proteobacteria_bacterium_CAG_139	yes	0.0313801	0.0450389	124	45	0.489997	0.943583
glyphosate	s__Roseburia_faecis	yes	-0.0710867	0.136833	124	98	0.605069	0.943583
Creatinine	s__Roseburia_hominis	Creatinine	0.0191927	0.0315366	124	114	0.544074	0.943583
age	s__Roseburia_intestinalis	age	0.0208611	0.0343864	124	92	0.546365	0.943583
Creatinine	s__Roseburia_intestinalis	Creatinine	-0.0165233	0.0333275	124	92	0.621308	0.943583
glyphosate	s__Roseburia_sp_CAG_182	yes	0.0691737	0.0925705	124	38	0.460047	0.943583
age	s__Roseburia_sp_CAG_309	age	0.00518549	0.0101406	124	49	0.6116	0.943583
glyphosate	s__Roseburia_sp_CAG_309	yes	0.0107274	0.0211579	124	49	0.614617	0.943583
age	s__Roseburia_sp_CAG_471	age	0.0253618	0.030737	124	57	0.413583	0.943583
glyphosate	s__Roseburia_sp_CAG_471	yes	0.02637	0.0516544	124	57	0.612574	0.943583
age	s__Ruminococcaceae_bacterium_D5	age	-0.00545464	0.00985782	124	55	0.582454	0.943583
age	s__Ruminococcus_bicirculans	age	0.0365032	0.064464	124	99	0.572569	0.943583
age	s__Ruminococcus_bromii	age	0.0528415	0.0840209	124	88	0.531135	0.943583
Creatinine	s__Ruminococcus_lactaris	Creatinine	0.0261608	0.0529894	124	75	0.623043	0.943583
age	s__Ruthenibacterium_lactatiformans	age	-0.0131194	0.0253718	124	123	0.606064	0.943583
Creatinine	s__Ruthenibacterium_lactatiformans	Creatinine	-0.015202	0.0251775	124	123	0.54714	0.943583
glyphosate	s__Slackia_isoflavoniconvertens	yes	0.0848914	0.153731	124	29	0.588058	0.943583
glyphosate	s__Streptococcus_mitis	yes	0.00912005	0.0131481	124	39	0.49262	0.943583
Creatinine	s__Streptococcus_mutans	Creatinine	0.0220797	0.028395	124	29	0.444108	0.943583
glyphosate	s__Streptococcus_mutans	yes	0.0372906	0.0482878	124	29	0.447202	0.943583
Creatinine	s__Streptococcus_thermophilus	Creatinine	-0.0361573	0.044284	124	106	0.416144	0.943583
Creatinine	s__Streptococcus_vestibularis	Creatinine	-0.0139088	0.0279925	124	44	0.622067	0.943583
glyphosate	s__Veillonella_atypica	yes	-0.0112654	0.0137189	124	35	0.418033	0.943583
age	s__Veillonella_dispar	age	0.00465646	0.00635602	124	37	0.470859	0.943583
Creatinine	s__Veillonella_parvula	Creatinine	-0.00921702	0.0125425	124	56	0.465732	0.943583
glyphosate	s__Veillonella_parvula	yes	0.0143077	0.0223921	124	56	0.525676	0.943583
age	s__Eubacterium_ventriosum	age	-0.0137744	0.0280933	124	88	0.626042	0.944788
glyphosate	s__Actinomyces_naeslundii	yes	-0.0023266	0.00542686	124	27	0.672117	0.951976
age	s__Actinomyces_sp_HMSC035G02	age	0.0013309	0.00286374	124	31	0.647726	0.951976
Creatinine	s__Actinomyces_sp_ICM47	Creatinine	0.0013044	0.00303892	124	29	0.671583	0.951976
age	s__Agathobaculum_butyriciproducens	age	-0.0114806	0.0334634	124	112	0.732733	0.951976
Creatinine	s__Akkermansia_muciniphila	Creatinine	0.0424802	0.0907326	124	87	0.640894	0.951976
glyphosate	s__Akkermansia_muciniphila	yes	-0.072611	0.182531	124	87	0.691811	0.951976
glyphosate	s__Alistipes_putredinis	yes	-0.045208	0.109213	124	108	0.67989	0.951976
Creatinine	s__Bacteroides_cellulosilyticus	Creatinine	0.0270428	0.0771307	124	66	0.727096	0.951976
Creatinine	s__Bacteroides_eggerthii	Creatinine	-0.0443054	0.127202	124	29	0.730752	0.951976
Creatinine	s__Bacteroides_massiliensis	Creatinine	0.0291495	0.0656667	124	36	0.660104	0.951976
glyphosate	s__Bacteroides_stercoris	yes	-0.0919661	0.224909	124	47	0.68464	0.951976
glyphosate	s__Bacteroides_uniformis	yes	-0.0498891	0.13235	124	116	0.706954	0.951976
Creatinine	s__Bacteroides_vulgatus	Creatinine	-0.0389204	0.0888985	124	90	0.662624	0.951976
glyphosate	s__Bifidobacterium_animalis	yes	0.0818613	0.207768	124	45	0.69562	0.951976
Creatinine	s__Bifidobacterium_bifidum	Creatinine	0.0441952	0.121506	124	31	0.718938	0.951976
age	s__Blautia_hydrogenotrophica	age	-0.0075095	0.0162462	124	33	0.647365	0.951976
Creatinine	s__Blautia_obeum	Creatinine	-0.0150603	0.0416754	124	122	0.71851	0.951976
glyphosate	s__Clostridium_citroniae	yes	-0.00150288	0.00415782	124	38	0.728595	0.951976
age	s__Clostridium_leptum	age	0.00293045	0.00816861	124	105	0.720542	0.951976
glyphosate	s__Clostridium_sp_CAG_242	yes	0.0284423	0.069446	124	33	0.685245	0.951976
Creatinine	s__Collinsella_aerofaciens	Creatinine	0.0302929	0.0667725	124	101	0.651088	0.951976
Creatinine	s__Collinsella_stercoris	Creatinine	0.00177371	0.00398976	124	94	0.657713	0.951976
age	s__Coprococcus_eutactus	age	-0.0529367	0.149185	124	55	0.724618	0.951976
age	s__Dialister_invisus	age	-0.0244177	0.056309	124	53	0.666964	0.951976
Creatinine	s__Dialister_invisus	Creatinine	-0.0217903	0.0477874	124	53	0.650872	0.951976
Creatinine	s__Dielma_fastidiosa	Creatinine	-0.008103	0.0220362	124	34	0.715822	0.951976
Creatinine	s__Dorea_formicigenerans	Creatinine	-0.0118204	0.0255442	124	121	0.644416	0.951976
age	s__Eggerthella_lenta	age	-0.0146764	0.0363867	124	93	0.687672	0.951976
glyphosate	s__Enorma_massiliensis	yes	0.0536626	0.121022	124	27	0.661802	0.951976
glyphosate	s__Eubacterium_hallii	yes	0.0447673	0.113785	124	123	0.694725	0.951976
glyphosate	s__Eubacterium_ramulus	yes	-0.0130284	0.0368726	124	106	0.724603	0.951976
glyphosate	s__Eubacterium_sp_CAG_251	yes	-0.0981459	0.190858	124	31	0.642156	0.951976
age	s__Eubacterium_sp_CAG_274	age	-0.033824	0.079974	124	33	0.675916	0.951976
Creatinine	s__Eubacterium_ventriosum	Creatinine	0.0106964	0.0310373	124	88	0.731237	0.951976
age	s__Faecalitalea_cylindroides	age	0.0376875	0.108385	124	26	0.731355	0.951976
glyphosate	s__Firmicutes_bacterium_CAG_110	yes	-0.0292536	0.0707739	124	79	0.68055	0.951976
age	s__Firmicutes_bacterium_CAG_145	age	0.0158999	0.0366034	124	62	0.666574	0.951976
age	s__Gemmiger_formicilis	age	0.00677174	0.0195712	124	112	0.730861	0.951976
age	s__Gordonibacter_pamelaeae	age	-0.0088728	0.0231075	124	113	0.701749	0.951976
glyphosate	s__Harryflintia_acetispora	yes	0.0036188	0.00866212	124	31	0.70949	0.951976
age	s__Intestinimonas_butyriciproducens	age	-0.00477317	0.0123566	124	62	0.700724	0.951976
Creatinine	s__Lachnospira_pectinoschiza	Creatinine	0.021185	0.0558416	124	80	0.705482	0.951976
Creatinine	s__Lactococcus_virus_bIL67	Creatinine	0.0280705	0.0586998	124	53	0.636195	0.951976
Creatinine	s__Odoribacter_splanchnicus	Creatinine	0.0067006	0.0178959	124	113	0.708846	0.951976
age	s__Oscillibacter_sp_57_20	age	-0.00986946	0.0287001	124	95	0.731728	0.951976
Creatinine	s__Oscillibacter_sp_CAG_241	Creatinine	-0.0228021	0.0542474	124	98	0.675211	0.951976
glyphosate	s__Ruminococcus_bromii	yes	-0.0584854	0.16771	124	88	0.728176	0.951976
Creatinine	s__Ruminococcus_gnavus	Creatinine	-0.0277392	0.0764619	124	54	0.718491	0.951976
age	s__Ruminococcus_lactaris	age	-0.0169423	0.0440746	124	75	0.70183	0.951976
glyphosate	s__Ruminococcus_lactaris	yes	-0.0361895	0.094924	124	75	0.704158	0.951976
glyphosate	s__Streptococcus_parasanguinis	yes	0.0264514	0.0585204	124	100	0.652314	0.951976
glyphosate	s__Streptococcus_vestibularis	yes	0.0193495	0.0524369	124	44	0.71412	0.951976
age	s__Veillonella_parvula	age	0.00510688	0.0145444	124	56	0.727307	0.951976
Creatinine	s__Holdemanella_biformis	Creatinine	0.0313963	0.0882814	124	34	0.735695	0.953321
age	s__Bacteroides_caccae	age	-0.0162264	0.0489694	124	85	0.74123	0.957987
Creatinine	s__Bacteroides_uniformis	Creatinine	-0.0208645	0.0655895	124	116	0.751003	0.95811
age	s__Collinsella_aerofaciens	age	0.0216662	0.0660444	124	101	0.743585	0.95811
age	s__Coprobacter_secundus	age	0.0027866	0.00860919	124	45	0.747828	0.95811
age	s__Firmicutes_bacterium_CAG_83	age	-0.0251296	0.0781872	124	107	0.749271	0.95811
glyphosate	s__Ruminococcus_callidus	yes	0.0204396	0.0631593	124	27	0.74961	0.95811
age	s__Christensenella_minuta	age	-0.00255059	0.00839931	124	27	0.764682	0.95894
Creatinine	s__Coprococcus_eutactus	Creatinine	-0.0531831	0.170329	124	55	0.756135	0.95894
Creatinine	s__Flavonifractor_plautii	Creatinine	0.00319416	0.010486	124	81	0.761494	0.95894
Creatinine	s__Gemmiger_formicilis	Creatinine	0.00530369	0.017713	124	112	0.765215	0.95894
Creatinine	s__Lactococcus_lactis	Creatinine	0.00450331	0.0145219	124	45	0.762676	0.95894
age	s__Parabacteroides_merdae	age	-0.0124724	0.0402826	124	81	0.757684	0.95894
Creatinine	s__Veillonella_dispar	Creatinine	0.00191617	0.00624872	124	37	0.761109	0.95894
glyphosate	s__Dorea_longicatena	yes	-0.0269359	0.091471	124	120	0.76895	0.960532
age	s__Streptococcus_thermophilus	age	0.0141224	0.0482519	124	106	0.770366	0.960532
Creatinine	s__Agathobaculum_butyriciproducens	Creatinine	0.0071936	0.028989	124	112	0.804514	0.961919
Creatinine	s__Bacteroides_fragilis	Creatinine	-0.010161	0.0389268	124	61	0.795012	0.961919
glyphosate	s__Bacteroides_fragilis	yes	0.020349	0.0806608	124	61	0.801733	0.961919
glyphosate	s__Clostridium_sp_CAG_253	yes	-0.00203179	0.00682951	124	29	0.791196	0.961919
age	s__Collinsella_massiliensis	age	-0.00690369	0.0251737	124	37	0.785763	0.961919
age	s__Enorma_massiliensis	age	0.0144502	0.0571036	124	27	0.802572	0.961919
glyphosate	s__Escherichia_coli	yes	-0.0387556	0.153563	124	90	0.801383	0.961919
age	s__Faecalibacterium_prausnitzii	age	-0.0221168	0.0807156	124	123	0.785025	0.961919
glyphosate	s__Firmicutes_bacterium_CAG_170	yes	0.00891843	0.0308052	124	33	0.775007	0.961919
Creatinine	s__Haemophilus_parainfluenzae	Creatinine	-0.00718165	0.0282844	124	42	0.800935	0.961919
glyphosate	s__Intestinibacter_bartlettii	yes	0.0227213	0.08433	124	92	0.788279	0.961919
age	s__Parabacteroides_distasonis	age	0.0122165	0.0470051	124	110	0.795942	0.961919
glyphosate	s__Roseburia_hominis	yes	0.0172404	0.0612907	124	114	0.779046	0.961919
Creatinine	s__Roseburia_sp_CAG_309	Creatinine	0.00356525	0.0128823	124	49	0.783235	0.961919
age	s__Slackia_isoflavoniconvertens	age	0.0187703	0.0711624	124	29	0.795235	0.961919
glyphosate	s__Streptococcus_thermophilus	yes	0.0256132	0.0911997	124	106	0.779402	0.961919
age	s__Streptococcus_vestibularis	age	-0.0079047	0.0279388	124	44	0.778727	0.961919
age	s__Bacteroides_sp_CAG_144	age	0.00954764	0.0406532	124	33	0.816407	0.963121
glyphosate	s__Bacteroides_vulgatus	yes	0.0386643	0.164548	124	90	0.814789	0.963121
glyphosate	s__Barnesiella_intestinihominis	yes	-0.0201722	0.0857378	124	108	0.814487	0.963121
age	s__Clostridium_disporicum	age	0.0193074	0.0824732	124	62	0.815931	0.963121
age	s__Dorea_formicigenerans	age	-0.0060377	0.0260428	124	121	0.817073	0.963121
Creatinine	s__Firmicutes_bacterium_CAG_83	Creatinine	0.0177239	0.0764771	124	107	0.817194	0.963121
glyphosate	s__Bacteroides_thetaiotaomicron	yes	0.0108817	0.0510646	124	94	0.831828	0.964324
Creatinine	s__Clostridium_innocuum	Creatinine	0.00426519	0.0209754	124	75	0.839525	0.964324
Creatinine	s__Firmicutes_bacterium_CAG_94	Creatinine	-0.00645807	0.0319679	124	56	0.840707	0.964324
glyphosate	s__Firmicutes_bacterium_CAG_95	yes	-0.00971138	0.0466106	124	52	0.835836	0.964324
Creatinine	s__Intestinibacter_bartlettii	Creatinine	-0.0107024	0.0476173	124	92	0.822695	0.964324
Creatinine	s__Parabacteroides_distasonis	Creatinine	-0.00865926	0.0432164	124	110	0.841592	0.964324
age	s__Parabacteroides_goldsteinii	age	0.00932977	0.0433017	124	43	0.830532	0.964324
glyphosate	s__Romboutsia_ilealis	yes	0.00139431	0.00683278	124	82	0.838851	0.964324
age	s__Rothia_mucilaginosa	age	0.00280914	0.0133811	124	49	0.834863	0.964324
age	s__Ruminococcus_torques	age	-0.00989868	0.0458986	124	109	0.829993	0.964324
age	s__Sellimonas_intestinalis	age	-0.0190746	0.0912052	124	26	0.836355	0.964324
age	s__Streptococcus_mitis	age	-0.00140371	0.00627941	124	39	0.824452	0.964324
glyphosate	s__Clostridium_bolteae	yes	-0.00185492	0.00930613	124	42	0.843704	0.964512
Creatinine	s__Bifidobacterium_longum	Creatinine	0.0147639	0.0828624	124	107	0.858941	0.967018
age	s__Clostridium_sp_CAG_253	age	-0.00470659	0.0258564	124	29	0.857178	0.967018
age	s__Lactococcus_lactis	age	-0.00425382	0.0246871	124	45	0.864183	0.967018
glyphosate	s__Phascolarctobacterium_faecium	yes	0.0133635	0.070387	124	59	0.850125	0.967018
glyphosate	s__Ruminococcaceae_bacterium_D5	yes	-0.00409432	0.0232528	124	55	0.860929	0.967018
glyphosate	s__Ruminococcus_torques	yes	-0.0166244	0.0912175	124	109	0.855766	0.967018
Creatinine	s__Slackia_isoflavoniconvertens	Creatinine	0.0103454	0.0602909	124	29	0.865433	0.967018
age	s__Streptococcus_gordonii	age	-0.00740547	0.0385626	124	38	0.849232	0.967018
Creatinine	s__Streptococcus_mitis	Creatinine	-0.00128838	0.00710677	124	39	0.857217	0.967018
Creatinine	s__Streptococcus_salivarius	Creatinine	0.00759386	0.0442674	124	118	0.864103	0.967018
age	s__Romboutsia_ilealis	age	0.000618132	0.00376563	124	82	0.870188	0.967962
age	s__Roseburia_inulinivorans	age	-0.00518043	0.0313559	124	111	0.869298	0.967962
age	s__Alistipes_indistinctus	age	-0.00252708	0.0162561	124	73	0.876917	0.968915
glyphosate	s__Eubacterium_eligens	yes	0.0150584	0.0958398	124	117	0.87544	0.968915
glyphosate	s__Parabacteroides_goldsteinii	yes	-0.0144409	0.0912476	124	43	0.875068	0.968915
glyphosate	s__Actinomyces_sp_HMSC035G02	yes	0.000797811	0.00555678	124	31	0.886966	0.977835
Creatinine	s__Clostridium_disporicum	Creatinine	0.00911981	0.0686263	124	62	0.894781	0.97946
Creatinine	s__Desulfovibrio_piger	Creatinine	0.00702978	0.0530324	124	31	0.895917	0.97946
Creatinine	s__Firmicutes_bacterium_CAG_95	Creatinine	0.00320315	0.0235009	124	52	0.892155	0.97946
Creatinine	s__Harryflintia_acetispora	Creatinine	0.000855365	0.00606367	124	31	0.897695	0.97946
Creatinine	s__Romboutsia_ilealis	Creatinine	0.000436736	0.00340707	124	82	0.898333	0.97946
age	s__Alistipes_putredinis	age	0.00646539	0.0635663	124	108	0.919322	0.979632
age	s__Bacteroides_ovatus	age	-0.00546974	0.0521384	124	102	0.916663	0.979632
glyphosate	s__Bifidobacterium_longum	yes	-0.0166444	0.156362	124	107	0.915441	0.979632
age	s__Eubacterium_sp_CAG_180	age	-0.0231604	0.202002	124	36	0.909436	0.979632
glyphosate	s__Faecalibacterium_prausnitzii	yes	0.0134271	0.12659	124	123	0.915748	0.979632
glyphosate	s__Monoglobus_pectinilyticus	yes	0.0149028	0.131381	124	45	0.910292	0.979632
age	s__Odoribacter_splanchnicus	age	0.00259478	0.0208828	124	113	0.901497	0.979632
Creatinine	s__Ruminococcus_bicirculans	Creatinine	-0.00673334	0.067082	124	99	0.920261	0.979632
Creatinine	s__Streptococcus_anginosus_group	Creatinine	0.00226865	0.0195152	124	42	0.908066	0.979632
Creatinine	s__Streptococcus_virus_phiAbc2	Creatinine	-0.000476245	0.00447385	124	31	0.916115	0.979632
glyphosate	s__Veillonella_dispar	yes	-0.0013501	0.0112567	124	37	0.905284	0.979632
glyphosate	s__Prevotella_copri	yes	0.0479887	0.52604	124	26	0.928138	0.985898
glyphosate	s__Blautia_hydrogenotrophica	yes	0.00273201	0.0332947	124	33	0.935166	0.991236
glyphosate	s__Alistipes_shahii	yes	0.00376283	0.0620419	124	99	0.951787	0.992256
Creatinine	s__Clostridium_citroniae	Creatinine	-0.000137497	0.00175288	124	38	0.939826	0.992256
Creatinine	s__Firmicutes_bacterium_CAG_145	Creatinine	-0.00173917	0.0289069	124	62	0.952305	0.992256
age	s__Firmicutes_bacterium_CAG_95	age	-0.00147584	0.0217104	124	52	0.946085	0.992256
glyphosate	s__Hungatella_hathewayi	yes	0.00100207	0.0172124	124	26	0.95417	0.992256
glyphosate	s__Methanobrevibacter_smithii	yes	-0.0143879	0.23468	124	62	0.951381	0.992256
Creatinine	s__Parabacteroides_merdae	Creatinine	-0.00246956	0.0405208	124	81	0.951561	0.992256
Creatinine	s__Parasutterella_excrementihominis	Creatinine	-0.00219382	0.0297925	124	59	0.941567	0.992256
Creatinine	s__Ruminococcus_callidus	Creatinine	0.00209877	0.0295808	124	27	0.944105	0.992256
Creatinine	s__Parabacteroides_goldsteinii	Creatinine	-0.00267923	0.0494362	124	43	0.957056	0.993171
age	s__Eubacterium_sp_CAG_251	age	-0.00580035	0.112569	124	31	0.959324	0.993442
age	s__Ruminococcus_gnavus	age	0.00489701	0.106058	124	54	0.963392	0.993498
Creatinine	s__Veillonella_atypica	Creatinine	-0.000420985	0.00877142	124	35	0.962038	0.993498
glyphosate	s__Bacteroides_dorei	yes	-0.0053098	0.162303	124	87	0.973986	0.995033
Creatinine	s__Blautia_hydrogenotrophica	Creatinine	0.00051192	0.0161505	124	33	0.974931	0.995033
age	s__Coprococcus_comes	age	-0.00169777	0.047818	124	108	0.971797	0.995033
age	s__Paraprevotella_xylaniphila	age	0.00162177	0.0442496	124	33	0.971043	0.995033
Creatinine	s__Roseburia_faecis	Creatinine	-0.00262563	0.0749777	124	98	0.972141	0.995033
age	s__Actinomyces_naeslundii	age	7.66716e-05	0.00317746	124	27	0.980957	0.995145
glyphosate	s__Bilophila_wadsworthia	yes	-0.000423541	0.0148565	124	93	0.977326	0.995145
glyphosate	s__Rothia_mucilaginosa	yes	-0.000444713	0.018489	124	49	0.981072	0.995145
age	s__Anaerostipes_hadrus	age	0.00154835	0.0734897	124	123	0.983261	0.995325
glyphosate	s__Holdemania_filiformis	yes	-0.000134707	0.00838084	124	46	0.987258	0.997332
age	s__Bacteroides_fragilis	age	-0.000416031	0.0399794	124	61	0.991734	0.998808
age	s__Phascolarctobacterium_faecium	age	-0.000323407	0.0353628	124	59	0.992755	0.998808
age	s__Clostridium_bolteae	age	4.62647e-06	0.0081534	124	42	0.999551	0.999551
age	s__Eisenbergiella_tayi	age	3.20574e-05	0.0284906	124	67	0.999106	0.999551
age	s__Firmicutes_bacterium_CAG_94	age	4.18705e-05	0.0301091	124	56	0.998896	0.999551

## Sheet: S3
metadata	feature	value	coef	stderr	N	N.not.0	pval	qval
Creatinine	palmitoyl.ethanolamide	Creatinine	0.252673	0.0568756	130	130	2.14965e-05	0.0473997
age	gluconate	age	-0.445692	0.103513	130	130	6.91938e-05	0.0508575
age	mannonate.	age	-0.3626	0.0823123	130	130	4.78947e-05	0.0508575
age	arabonate.xylonate	age	-0.373422	0.0900687	130	130	0.000111237	0.0613194
Creatinine	stigmasterol	Creatinine	0.138849	0.0357555	130	130	0.000171109	0.0754593
Creatinine	X2.pyrrolidinone	Creatinine	0.1641	0.0446296	130	130	0.000357908	0.0965687
age	X3.4.dihydroxybutyrate	age	-0.123566	0.0341663	130	130	0.000569339	0.0965687
age	X3.hydroxy.3.methylglutarate	age	-0.2037	0.0559713	130	130	0.000535261	0.0965687
age	enterolactone	age	-0.171056	0.0478346	130	130	0.000508392	0.0965687
Creatinine	N.acetyl.1.methylhistidine.	Creatinine	0.215863	0.0595889	130	130	0.000432776	0.0965687
Creatinine	N.acetyl.isoputreanine	Creatinine	0.175188	0.047813	130	130	0.000399834	0.0965687
age	secoisolariciresinol	age	-0.182008	0.0502981	130	130	0.000438766	0.0965687
Creatinine	stearoyl.ethanolamide	Creatinine	0.291351	0.0779045	130	130	0.000290145	0.0965687
age	X4.hydroxyphenylpyruvate	age	-0.248404	0.0690736	130	130	0.000657046	0.0969168
Creatinine	N1.methyladenosine	Creatinine	0.190621	0.0542651	130	130	0.000659298	0.0969168
Br2CA	N.methylglutamate	Br2CA	-0.149279	0.0435779	130	130	0.000880178	0.121299
Creatinine	X4.imidazoleacetate	Creatinine	0.196399	0.0575863	130	130	0.000943852	0.122423
age	X2.keto.3.deoxy.gluconate	age	-0.252509	0.0783549	130	130	0.00197526	0.128102
Creatinine	X2S.3R.dihydroxybutyrate	Creatinine	0.113985	0.0358708	130	130	0.0019097	0.128102
Creatinine	X3.aminoisobutyrate	Creatinine	0.188833	0.0592336	130	130	0.0018571	0.128102
Creatinine	cholesterol	Creatinine	0.147918	0.0453766	130	130	0.0014604	0.128102
Creatinine	dihomo.linolenoylcarnitine..C20.3n3.or.6..	Creatinine	-0.165118	0.0518803	130	130	0.00186934	0.128102
Br2CA	enterolactone	Br2CA	0.168352	0.0504758	130	130	0.00114207	0.128102
age	fructose	age	-0.21692	0.0670149	130	130	0.00157216	0.128102
Creatinine	hyocholate	Creatinine	0.14014	0.0434925	130	130	0.00165524	0.128102
Creatinine	linolenoylcarnitine..C18.3..	Creatinine	0.124706	0.0388601	130	130	0.00181825	0.128102
Creatinine	lithocholate.sulfate..1.	Creatinine	0.155141	0.048965	130	130	0.00197213	0.128102
Creatinine	N.delta.acetylornithine	Creatinine	0.136907	0.0420124	130	130	0.00150888	0.128102
Br2CA	N.methylalanine	Br2CA	-0.195474	0.0614215	130	130	0.00194942	0.128102
Br2CA	N.succinyl.isoleucine	Br2CA	-0.116258	0.0350673	130	130	0.00123394	0.128102
age	p.cresol.sulfate	age	-0.226665	0.0689024	130	130	0.00168257	0.128102
Br2CA	palmitoyl.ethanolamide	Br2CA	-0.176641	0.0548939	130	130	0.00170506	0.128102
Creatinine	phenethylamine	Creatinine	0.236923	0.0721367	130	130	0.00136093	0.128102
Creatinine	trimethylamine.N.oxide	Creatinine	0.1593	0.0496992	130	130	0.00175767	0.128102
Br2CA	X2.hydroxyglutarate	Br2CA	-0.15517	0.0503263	130	130	0.00258175	0.137917
Creatinine	X2.methylcitrate.homocitrate	Creatinine	0.167255	0.0543158	130	130	0.00258587	0.137917
age	X4.methyl.2.oxopentanoate	age	-0.346678	0.108481	130	130	0.00218959	0.137917
age	ferulate	age	-0.199114	0.0629913	130	130	0.00243765	0.137917
age	galactonate	age	-0.26743	0.0852115	130	130	0.002627	0.137917
Br2CA	N.acetyl.1.methylhistidine.	Br2CA	-0.177332	0.0576148	130	130	0.00259723	0.137917
Creatinine	N.methylalanine	Creatinine	0.198313	0.0636571	130	130	0.00239991	0.137917
age	sedoheptulose	age	-0.20024	0.0635411	130	130	0.00247168	0.137917
age	mannitol.sorbitol	age	-0.193893	0.0634265	130	130	0.00277082	0.142085
age	X3.methyl.2.oxovalerate	age	-0.31916	0.103755	130	130	0.00311745	0.144188
Br2CA	enterodiol	Br2CA	0.192394	0.0631855	130	130	0.00299527	0.144188
Creatinine	enterolactone	Creatinine	-0.156773	0.0522052	130	130	0.00326956	0.144188
Creatinine	glycosyl.N.stearoyl.sphingosine..d18.1.18.0.	Creatinine	0.166727	0.0555147	130	130	0.00326674	0.144188
age	N.acetyltaurine	age	-0.300085	0.0972446	130	130	0.00299516	0.144188
age	phenylpyruvate	age	-0.197701	0.0641513	130	130	0.00314202	0.144188
age	ribulonate.xylulonate.lyxonate.	age	-0.142997	0.0467881	130	130	0.00322611	0.144188
Creatinine	X4.acetamidobutanoate	Creatinine	0.169109	0.0568226	130	130	0.00355575	0.153734
Creatinine	arabitol.xylitol	Creatinine	0.311723	0.105808	130	130	0.00391097	0.156794
Creatinine	methionine.sulfone	Creatinine	0.131058	0.0438864	130	130	0.00386996	0.156794
Br2CA	N2.methylarginine	Br2CA	-0.0675691	0.0227041	130	130	0.00382136	0.156794
age	ribonate	age	-0.259675	0.0864362	130	130	0.0037639	0.156794
Creatinine	X12.ketolithocholate	Creatinine	0.146805	0.0506019	130	130	0.00463674	0.159776
age	X2.4.dihydroxybutyrate	age	-0.15198	0.0520002	130	130	0.00473451	0.159776
Creatinine	X2.hydroxyglutarate	Creatinine	0.14925	0.0521175	130	130	0.00499978	0.159776
age	X2R.3R.dihydroxybutyrate	age	-0.110276	0.0372439	130	130	0.00418004	0.159776
age	X3.methyl.2.oxobutyrate	age	-0.325672	0.111207	130	130	0.00478008	0.159776
Creatinine	arachidoyl.ethanolamide..20.0..	Creatinine	0.122506	0.0426322	130	130	0.00488271	0.159776
Creatinine	bilirubin..Z.Z.	Creatinine	0.165146	0.0574166	130	130	0.00480023	0.159776
Creatinine	deoxycholic.acid..12.or.24..sulfate.	Creatinine	0.337493	0.117614	130	130	0.00493263	0.159776
Creatinine	dihydroferulate	Creatinine	0.128561	0.0441643	130	130	0.00441462	0.159776
Creatinine	eicosanoylsphingosine..d20.1..	Creatinine	0.176851	0.0611983	130	130	0.0046923	0.159776
age	mannose	age	-0.135966	0.047242	130	130	0.00475779	0.159776
Creatinine	N.butyryl.phenylalanine	Creatinine	0.289239	0.0992316	130	130	0.00429285	0.159776
Creatinine	N.formylanthranilic.acid	Creatinine	0.0828223	0.0286573	130	130	0.00462969	0.159776
Br2CA	piperidine	Br2CA	-0.150883	0.0514812	130	130	0.00409875	0.159776
Creatinine	calystegine.A3	Creatinine	0.235506	0.0827233	130	130	0.00526319	0.163422
age	indolelactate	age	-0.195708	0.068056	130	130	0.00541035	0.163422
age	myo.inositol	age	-0.166111	0.0585576	130	130	0.00537341	0.163422
age	xylose	age	-0.217687	0.0756772	130	130	0.00534534	0.163422
Creatinine	leucylglycine	Creatinine	0.102148	0.0360846	130	130	0.00552086	0.164507
Creatinine	N6.methyllysine	Creatinine	0.163411	0.0579992	130	130	0.00575827	0.169293
Br2CA	stearoyl.ethanolamide	Br2CA	-0.210938	0.075256	130	130	0.00596189	0.171135
age	tartronate..hydroxymalonate.	age	-0.100443	0.035301	130	130	0.00597613	0.171135
Br2CA	X2.oxo.1.pyrrolidinepropionate	Br2CA	-0.0764031	0.0272765	130	130	0.00606903	0.171567
Creatinine	lithocholic.acid.sulfate..2.	Creatinine	0.289671	0.103841	130	130	0.00617758	0.172425
Creatinine	formiminoglutamate	Creatinine	0.159036	0.0570934	130	130	0.00637794	0.17378
Creatinine	sphinganine	Creatinine	0.160563	0.0575169	130	130	0.00638375	0.17378
age	alpha.ketoglutarate	age	-0.191643	0.0682083	130	130	0.00673714	0.180559
Creatinine	palmitoleoylcarnitine..C16.1..	Creatinine	-0.13752	0.0499055	130	130	0.00679655	0.180559
age	arabinose	age	-0.144001	0.0524169	130	130	0.00696187	0.182749
Br2CA	dihydroferulate	Br2CA	-0.116711	0.0426122	130	130	0.00726468	0.186263
age	quinolinate	age	0.0541871	0.0198136	130	130	0.00721257	0.186263
age	X2.3.dihydroxyisovalerate	age	-0.341516	0.123366	130	130	0.00736122	0.186569
Br2CA	X1.palmitoyl.2.arachidonoyl.GPC..16.0.20.4n6.	Br2CA	0.114329	0.0419999	130	130	0.00755363	0.18927
Creatinine	X3.hydroxystearate	Creatinine	-0.228432	0.0844824	130	130	0.00791769	0.193983
Br2CA	N.methylpipecolate	Br2CA	-0.103521	0.0383098	130	130	0.0079131	0.193983
Creatinine	imidazole.propionate	Creatinine	0.243293	0.0907306	130	130	0.0083891	0.203274
Creatinine	X2.hydroxy.3.methylvalerate	Creatinine	0.240827	0.0900844	130	130	0.00862196	0.205473
Creatinine	ceramide..d18.2.24.1..d18.1.24.2..	Creatinine	0.127866	0.0480791	130	130	0.00897647	0.205473
Creatinine	cerotoylcarnitine..C26..	Creatinine	0.0650012	0.0244454	130	130	0.00894846	0.205473
Creatinine	cysteine	Creatinine	0.0824656	0.0310567	130	130	0.00916482	0.205473
age	cytosine	age	-0.153418	0.0574588	130	130	0.00947932	0.205473
Creatinine	dodecanedioate..C12.DC.	Creatinine	-0.150085	0.0563395	130	130	0.00916936	0.205473
Br2CA	lysine	Br2CA	-0.0789945	0.0297127	130	130	0.0091183	0.205473
Creatinine	N.propionylalanine	Creatinine	0.135747	0.051056	130	130	0.00894015	0.205473
Creatinine	N6.N6.dimethyllysine	Creatinine	0.267666	0.101226	130	130	0.00934061	0.205473
Creatinine	pyrraline	Creatinine	0.176547	0.066909	130	130	0.00950487	0.205473
age	taurine	age	-0.320677	0.119525	130	130	0.00931506	0.205473
Creatinine	X5.aminovalerate	Creatinine	0.103094	0.0391928	130	130	0.00967506	0.205779
Creatinine	mevalonate	Creatinine	0.188167	0.0715494	130	130	0.00970569	0.205779
age	cysteine.s.sulfate	age	-0.117411	0.0443476	130	130	0.0100352	0.208752
Br2CA	N6.methyllysine	Br2CA	-0.14679	0.0559731	130	130	0.00999614	0.208752
Creatinine	alpha.hydroxyisocaproate	Creatinine	0.257002	0.0985563	130	130	0.0103339	0.212955
Creatinine	X2.hydroxyadipate	Creatinine	0.134624	0.0522215	130	130	0.01118	0.214363
Creatinine	X2.hydroxyphenylacetate	Creatinine	0.142575	0.0550633	130	130	0.0108381	0.214363
Creatinine	X3..3.hydroxyphenyl.propionate	Creatinine	0.237267	0.0912878	130	130	0.0105496	0.214363
Br2CA	X4.ureidobutyrate	Br2CA	-0.131466	0.0506149	130	130	0.0106814	0.214363
Creatinine	X7.12.diketolithocholate	Creatinine	0.183746	0.071131	130	130	0.0110903	0.214363
Br2CA	carotene.diol..2.	Br2CA	-0.0887486	0.034315	130	130	0.0109275	0.214363
Br2CA	N.acetylaspartate..NAA.	Br2CA	-0.101447	0.0392571	130	130	0.0110356	0.214363
age	ursolic.acid	age	0.15046	0.0582571	130	130	0.011036	0.214363
Creatinine	X2.hydroxybutyrate.2.hydroxyisobutyrate	Creatinine	0.114654	0.0447735	130	130	0.0118054	0.220601
Br2CA	cysteine	Br2CA	-0.0768434	0.0299678	130	130	0.0117697	0.220601
Creatinine	D.urobilin	Creatinine	0.197459	0.0771886	130	130	0.0118005	0.220601
Creatinine	X3.hydroxytridecanoate	Creatinine	0.133726	0.0523872	130	130	0.0119783	0.221924
Creatinine	piperidine	Creatinine	0.135998	0.0533081	130	130	0.0120775	0.221924
Br2CA	arachidoyl.ethanolamide..20.0..	Br2CA	-0.104698	0.0411486	130	130	0.0123598	0.225235
age	linoleoylcarnitine..C18.2..	age	-0.1145	0.0451482	130	130	0.012528	0.226428
age	glycerate	age	-0.124785	0.0488731	130	130	0.0129634	0.232393
Creatinine	isocaproate..i6.0.	Creatinine	0.154962	0.0615153	130	130	0.013116	0.233231
Creatinine	ursodeoxycholate	Creatinine	0.200583	0.0797437	130	130	0.013301	0.23463
age	serine	age	-0.0801408	0.0316216	130	130	0.0136834	0.239459
Creatinine	X2.hydroxyquinoline	Creatinine	-0.16128	0.0647189	130	130	0.0141418	0.244423
Creatinine	arachidoylcarnitine..C20..	Creatinine	0.153451	0.0615301	130	130	0.0141887	0.244423
Creatinine	campesterol	Creatinine	0.107352	0.0431752	130	130	0.0143144	0.244676
Creatinine	X1.palmitoyl.2.arachidonoyl.GPC..16.0.20.4n6.	Creatinine	-0.107884	0.0435118	130	130	0.0146824	0.249036
Br2CA	carnitine	Br2CA	-0.123939	0.0502212	130	130	0.0150981	0.252821
Br2CA	lignoceroyl.ethanolamide..24.0..	Br2CA	-0.0846951	0.0343012	130	130	0.0151349	0.252821
Creatinine	X3.ketosphinganine	Creatinine	0.0828436	0.0335857	130	130	0.015325	0.254072
Creatinine	phenylalanylglycine	Creatinine	0.10639	0.0433024	130	130	0.0155782	0.256343
Creatinine	lignoceroyl.ethanolamide..24.0..	Creatinine	0.0869095	0.0355448	130	130	0.0161186	0.26327
Creatinine	N2.acetyllysine	Creatinine	0.0744125	0.0304093	130	130	0.0163905	0.263804
Creatinine	tyrosol	Creatinine	0.100954	0.0414019	130	130	0.016355	0.263804
Creatinine	alpha.ketoglutaramate.	Creatinine	0.0990929	0.0408709	130	130	0.0170941	0.271169
Creatinine	N.butyryl.leucine	Creatinine	0.19913	0.0822529	130	130	0.0170854	0.271169
Creatinine	N.acetylphenylalanine	Creatinine	0.156593	0.0648607	130	130	0.0173447	0.273178
Creatinine	X2.methylbutyrylphenylalanine	Creatinine	0.124236	0.0515549	130	130	0.0175559	0.274545
Creatinine	N.butyryl.isoleucine	Creatinine	0.187873	0.0780161	130	130	0.017712	0.275035
Br2CA	behenoyl.ethanolamide..22.0..	Br2CA	-0.117045	0.0487816	130	130	0.0181641	0.276219
Creatinine	citrate	Creatinine	0.115381	0.0480699	130	130	0.0179896	0.276219
Br2CA	phenethylamine	Br2CA	-0.167203	0.0696887	130	130	0.0180748	0.276219
Creatinine	chenodeoxycholic.acid.sulfate..1.	Creatinine	0.201823	0.0843105	130	130	0.0183104	0.276537
Br2CA	stigmasterol	Br2CA	-0.0823431	0.0345709	130	130	0.0188383	0.282575
Creatinine	biliverdin	Creatinine	0.0814974	0.0342858	130	130	0.0190927	0.284456
Br2CA	N6.acetyllysine	Br2CA	-0.0687051	0.0289443	130	130	0.0194456	0.287769
Br2CA	X1.methyladenine	Br2CA	-0.0839616	0.0353558	130	130	0.0196123	0.288301
Br2CA	X2.methylcitrate.homocitrate	Br2CA	-0.123865	0.0525164	130	130	0.020002	0.289789
Creatinine	X3.dehydroshikimate	Creatinine	0.131522	0.0555918	130	130	0.0199422	0.289789
Br2CA	diaminopimelate	Br2CA	-0.125758	0.0533269	130	130	0.0201078	0.289789
Creatinine	beta.alanine	Creatinine	0.158458	0.0672931	130	130	0.0203058	0.290742
Creatinine	phytosphingosine	Creatinine	0.134548	0.0573526	130	130	0.02066	0.293905
Creatinine	N.acetylalanine	Creatinine	0.114735	0.0489225	130	130	0.0207985	0.293979
Br2CA	X2.hydroxyadipate	Br2CA	-0.117728	0.0504915	130	130	0.0214301	0.294506
Br2CA	X2.hydroxyphenylacetate	Br2CA	-0.12386	0.0532392	130	130	0.0217139	0.294506
Br2CA	X5.6.dihydrouridine	Br2CA	-0.100523	0.0432603	130	130	0.0218698	0.294506
Br2CA	alpha.hydroxyisovalerate	Br2CA	-0.225712	0.097222	130	130	0.0220844	0.294506
Creatinine	gentisate	Creatinine	0.158796	0.0681095	130	130	0.0214661	0.294506
age	glucose	age	-0.154513	0.0657926	130	130	0.0219309	0.294506
Creatinine	lysine	Creatinine	0.0716117	0.0307948	130	130	0.0220337	0.294506
Creatinine	methylmalonate..MMA.	Creatinine	0.154121	0.0663471	130	130	0.0219094	0.294506
Creatinine	N.acetyl.beta.alanine	Creatinine	0.139468	0.0601412	130	130	0.0221299	0.294506
Br2CA	N.acetylalanine	Br2CA	-0.10959	0.047231	130	130	0.0221714	0.294506
age	diacylglycerol..16.1.18.2..2...16.0.18.3..1...	age	-0.0911451	0.0394123	130	130	0.0224923	0.29598
age	oleoyl.ethanolamide	age	-0.140183	0.0600352	130	130	0.0225508	0.29598
Creatinine	alpha.hydroxyisovalerate	Creatinine	0.231796	0.10069	130	130	0.0231898	0.302566
Br2CA	N1.methyladenosine	Br2CA	-0.120437	0.052358	130	130	0.0234479	0.304133
Creatinine	X3.hydroxysebacate	Creatinine	0.122432	0.0537271	130	130	0.0247433	0.308811
Br2CA	X6.oxopiperidine.2.carboxylate	Br2CA	-0.0513644	0.0225861	130	130	0.0249055	0.308811
Creatinine	X7.methylurate	Creatinine	0.10815	0.0476237	130	130	0.0252061	0.308811
Br2CA	formiminoglutamate	Br2CA	-0.12574	0.0550857	130	130	0.0245423	0.308811
age	glucuronate	age	-0.110219	0.048093	130	130	0.0250344	0.308811
age	guanine	age	-0.0941171	0.041511	130	130	0.0252091	0.308811
Creatinine	heptanoate..7.0.	Creatinine	-0.14858	0.0654961	130	130	0.0251305	0.308811
Creatinine	indole.3.carboxylate	Creatinine	0.129366	0.0569582	130	130	0.0250716	0.308811
Creatinine	indolelactate	Creatinine	0.161574	0.0706872	130	130	0.0241438	0.308811
Br2CA	trimethylamine.N.oxide	Br2CA	-0.109465	0.0479945	130	130	0.024462	0.308811
Br2CA	N.delta.acetylornithine	Br2CA	-0.0918189	0.0405381	130	130	0.0255743	0.311554
age	alanine	age	-0.121323	0.0532403	130	130	0.0260036	0.315043
Creatinine	behenoylcarnitine..C22..	Creatinine	0.109728	0.0486751	130	130	0.0262318	0.316071
age	X3.hydroxyvalerate	age	-0.122726	0.0541778	130	130	0.0265922	0.318554
Creatinine	erucoylcarnitine..C22.1..	Creatinine	0.125537	0.0558642	130	130	0.0267268	0.318554
Creatinine	lactosyl.N.palmitoyl.sphingosine..d18.1.16.0.	Creatinine	0.108085	0.0482107	130	130	0.0268998	0.318892
age	X4.hydroxycinnamate	age	-0.120855	0.0535483	130	130	0.0276399	0.324803
Br2CA	pyridoxamine	Br2CA	-0.0576278	0.0258391	130	130	0.0276929	0.324803
Creatinine	heptadecasphingosine..d17.1.	Creatinine	0.170849	0.0766548	130	130	0.0280939	0.327762
Creatinine	N.acetylputrescine	Creatinine	0.256577	0.115644	130	130	0.0284379	0.33003
Creatinine	X7.methylguanine	Creatinine	0.248986	0.112532	130	130	0.0291493	0.332569
Br2CA	carotene.diol..3.	Br2CA	-0.0858443	0.038845	130	130	0.0290569	0.332569
Creatinine	deoxycholic.acid.3.sulfate	Creatinine	0.261513	0.118193	130	130	0.0289275	0.332569
age	N.acetylmethionine.sulfoxide	age	-0.137249	0.0615784	130	130	0.02926	0.332569
Creatinine	X2.oxindole.3.acetate	Creatinine	0.172544	0.0783102	130	130	0.0296734	0.335538
Creatinine	X1.methylurate	Creatinine	0.0852306	0.0386816	130	130	0.0298792	0.336141
age	X4.methylcatechol.sulfate	age	-0.112989	0.0516378	130	130	0.0306489	0.343049
Br2CA	glutamate	Br2CA	-0.0542961	0.0249126	130	130	0.0314518	0.349802
age	N.acetylserine	age	-0.141761	0.0644225	130	130	0.0315694	0.349802
Br2CA	imidazole.propionate	Br2CA	-0.190005	0.0877249	130	130	0.032346	0.351344
Creatinine	lignoceroylcarnitine..C24..	Creatinine	0.0805058	0.0371348	130	130	0.0321887	0.351344
Creatinine	lithocholate	Creatinine	0.0681552	0.0313887	130	130	0.032055	0.351344
age	N.carbamoylalanine	age	0.0616696	0.0282013	130	130	0.0320395	0.351344
age	Urolithin.A	age	-0.170258	0.0780063	130	130	0.0325082	0.351375
age	X2.hydroxy.4..methylthio.butanoic.acid	age	-0.239699	0.111669	130	130	0.0355419	0.351497
Creatinine	X3.methylxanthine	Creatinine	0.0963758	0.0450641	130	130	0.0350034	0.351497
age	apigenin	age	-0.117047	0.0545012	130	130	0.0353382	0.351497
age	arginine	age	-0.117091	0.0544188	130	130	0.035154	0.351497
Creatinine	benzoate	Creatinine	0.113032	0.0526885	130	130	0.0339974	0.351497
Creatinine	deoxycholate	Creatinine	0.124587	0.0585428	130	130	0.0355568	0.351497
Creatinine	diaminopimelate	Creatinine	0.119384	0.0552198	130	130	0.0327482	0.351497
Br2CA	isocaproate..i6.0.	Br2CA	-0.127508	0.0594774	130	130	0.0341188	0.351497
Br2CA	linolenoylcarnitine..C18.3..	Br2CA	-0.0803951	0.0374961	130	130	0.0345788	0.351497
Br2CA	N.acetyl.isoputreanine	Br2CA	-0.0981937	0.0461309	130	130	0.0357511	0.351497
Creatinine	N.acetylhistamine	Creatinine	0.259537	0.120885	130	130	0.0340146	0.351497
Creatinine	N.acetylvaline	Creatinine	0.130333	0.0612277	130	130	0.035419	0.351497
age	N.formylanthranilic.acid	age	-0.0611898	0.0281425	130	130	0.0330304	0.351497
Creatinine	N6.acetyllysine	Creatinine	0.0646795	0.0299969	130	130	0.0333647	0.351497
age	N6.methyladenosine	age	0.110652	0.0517654	130	130	0.0360265	0.351497
Creatinine	nervonoylcarnitine..C24.1..	Creatinine	0.0909421	0.0428445	130	130	0.0360118	0.351497
Creatinine	phenylalanylalanine	Creatinine	0.0717951	0.0335138	130	130	0.0343411	0.351497
Creatinine	sebacate..C10.DC.	Creatinine	-0.0621947	0.0289378	130	130	0.0342589	0.351497
Br2CA	succinimide	Br2CA	-0.0529826	0.0247147	130	130	0.0343043	0.351497
age	threonine	age	-0.0825061	0.0381538	130	130	0.0341522	0.351497
age	tryptophan	age	-0.0836212	0.0387786	130	130	0.0345839	0.351497
Creatinine	valerylphenylalanine	Creatinine	0.132588	0.0623811	130	130	0.0356978	0.351497
Creatinine	acisoga	Creatinine	0.077238	0.0364226	130	130	0.0362028	0.351661
Br2CA	X7.ketocholesterol	Br2CA	-0.0639404	0.0303356	130	130	0.0373799	0.361503
Br2CA	X2.hydroxy.3.methylvalerate	Br2CA	-0.181321	0.0870082	130	130	0.0394318	0.366865
Creatinine	X3..4.hydroxyphenyl.propionate	Creatinine	0.182654	0.0871713	130	130	0.0383283	0.366865
Br2CA	X3.hydroxyvalerate	Br2CA	-0.11693	0.056077	130	130	0.0392828	0.366865
Creatinine	X7.ketocholesterol	Creatinine	0.0656907	0.031432	130	130	0.0389754	0.366865
Br2CA	carboxyethyl.GABA	Br2CA	-0.0640554	0.0307393	130	130	0.0394301	0.366865
age	deoxycholic.acid..12.or.24..sulfate.	age	-0.245817	0.11674	130	130	0.0389844	0.366865
Creatinine	N.methylhydantoin	Creatinine	0.128724	0.0617215	130	130	0.0391918	0.366865
Creatinine	N6.carboxymethyllysine	Creatinine	0.117454	0.0562868	130	130	0.0392473	0.366865
Creatinine	thymidine	Creatinine	0.106112	0.0506886	130	130	0.0386496	0.366865
Creatinine	X1.methylxanthine	Creatinine	0.124787	0.0600261	130	130	0.0400744	0.368147
Br2CA	X12.ketolithocholate	Br2CA	-0.101599	0.0488262	130	130	0.0401783	0.368147
Creatinine	glycosyl.N.palmitoyl.sphingosine..d18.1.16.0.	Creatinine	0.127387	0.0614097	130	130	0.0402374	0.368147
Creatinine	stachydrine	Creatinine	0.21728	0.104498	130	130	0.0398144	0.368147
Creatinine	X1.palmitoyl.GPE..16.0.	Creatinine	0.0841166	0.0406264	130	130	0.0406911	0.368322
Creatinine	X2.6.dihydroxybenzoic.acid	Creatinine	0.117091	0.0568303	130	130	0.0418169	0.368322
Br2CA	X2R.3R.dihydroxybutyrate	Br2CA	-0.0708317	0.0344251	130	130	0.0420939	0.368322
Creatinine	X4.hydroxyphenylacetate	Creatinine	0.0790844	0.038366	130	130	0.0415205	0.368322
Creatinine	azelate..C9.DC.	Creatinine	-0.0769603	0.0371954	130	130	0.0413719	0.368322
Creatinine	butyrate..4.0.	Creatinine	0.0766143	0.0372416	130	130	0.0420238	0.368322
Creatinine	cadaverine	Creatinine	0.20326	0.0985415	130	130	0.0414064	0.368322
age	genistein	age	-0.1727	0.0814716	130	130	0.0419755	0.368322
Creatinine	glycerate	Creatinine	0.108199	0.0525848	130	130	0.0418904	0.368322
Creatinine	pentose.acid.	Creatinine	0.125835	0.0608832	130	130	0.0409569	0.368322
Creatinine	sphingosine	Creatinine	0.166437	0.080462	130	130	0.041298	0.368322
Br2CA	stachydrine	Br2CA	-0.20721	0.100999	130	130	0.0424935	0.370349
Creatinine	X.N.1....N.8...acetylspermidine	Creatinine	0.175623	0.0861733	130	130	0.0439599	0.371869
age	X1.carboxyethylvaline	age	0.0500927	0.0248864	130	130	0.0464258	0.371869
Br2CA	X2.3.dimethylsuccinate	Br2CA	-0.0627241	0.0310412	130	130	0.0458082	0.371869
age	X2.hydroxyadipate	age	-0.0971152	0.0478496	130	130	0.0446666	0.371869
Br2CA	X3..4.hydroxyphenyl.lactate	Br2CA	-0.145486	0.0714779	130	130	0.0442321	0.371869
age	X3.hydroxyarachidate.	age	-0.109679	0.053608	130	130	0.0444236	0.371869
Creatinine	X3.hydroxymyristate	Creatinine	0.0896719	0.0439336	130	130	0.0436401	0.371869
Creatinine	X3.indoleglyoxylic.acid	Creatinine	0.14886	0.0730566	130	130	0.0442014	0.371869
Creatinine	diacetylspermidine.	Creatinine	0.162761	0.079886	130	130	0.043899	0.371869
Br2CA	glycerophosphoglycerol	Br2CA	-0.0777356	0.0384119	130	130	0.0453261	0.371869
Br2CA	lanosterol	Br2CA	-0.0621587	0.0308351	130	130	0.0465197	0.371869
Br2CA	leucylglycine	Br2CA	-0.0701849	0.0348362	130	130	0.0463877	0.371869
Creatinine	N.acetylserine	Creatinine	0.124414	0.0617507	130	130	0.0465468	0.371869
Creatinine	N.acetyltaurine	Creatinine	0.197616	0.097305	130	130	0.0447141	0.371869
Creatinine	N.stearoyl.sphingosine..d18.1.18.0..	Creatinine	0.116443	0.0575402	130	130	0.0458538	0.371869
Creatinine	nicotinate.ribonucleoside	Creatinine	0.113329	0.0558223	130	130	0.0450147	0.371869
age	phenyllactate..PLA.	age	-0.172894	0.0845736	130	130	0.0447184	0.371869
age	propionylcarnitine..C3.	age	-0.0998168	0.0484971	130	130	0.0438895	0.371869
Creatinine	spermidine	Creatinine	0.133304	0.0660992	130	130	0.046109	0.371869
Creatinine	sulfate.	Creatinine	0.128052	0.0635494	130	130	0.0463057	0.371869
Creatinine	taurine	Creatinine	0.255492	0.126197	130	130	0.045268	0.371869
Creatinine	tryptophylglycine	Creatinine	0.066726	0.0328826	130	130	0.0447053	0.371869
Creatinine	valylleucine	Creatinine	0.0780987	0.0387916	130	130	0.0464725	0.371869
Creatinine	behenoyl.ethanolamide..22.0..	Creatinine	0.101631	0.0505496	130	130	0.0468994	0.373333
age	homoserine	age	-0.101884	0.0502446	130	130	0.0471171	0.373453
Br2CA	L.urobilin	Br2CA	-0.065796	0.0328236	130	130	0.0474242	0.373453
age	palmitoylcholine	age	0.136882	0.0679057	130	130	0.0475919	0.373453
Br2CA	phenyllactate..PLA.	Br2CA	-0.161867	0.0806651	130	130	0.0472842	0.373453
age	asparagine	age	-0.0851278	0.0423298	130	130	0.0481826	0.376559
age	glycodeoxycholate	age	0.143944	0.0716464	130	130	0.0483294	0.376559
Br2CA	diethanolamine	Br2CA	-0.0716314	0.0359229	130	130	0.0486042	0.377367
Br2CA	X3.methylglutarate.2.methylglutarate	Br2CA	-0.0624764	0.0313864	130	130	0.0490516	0.378178
Creatinine	glycolithocholate.sulfate.	Creatinine	0.12193	0.0612794	130	130	0.0489846	0.378178
Br2CA	X2.aminoadipate	Br2CA	-0.0537054	0.027306	130	130	0.0517334	0.385379
Creatinine	X2R.3R.dihydroxybutyrate	Creatinine	0.0703596	0.0356742	130	130	0.0511806	0.385379
age	X3.hydroxybutyrate..BHBA.	age	-0.146838	0.0739505	130	130	0.0509985	0.385379
Creatinine	diethanolamine	Creatinine	0.073224	0.0372033	130	130	0.0515248	0.385379
Creatinine	hexadecasphingosine..d16.1..	Creatinine	0.139557	0.0704888	130	130	0.0504921	0.385379
Br2CA	hyocholate	Br2CA	-0.0829731	0.0420344	130	130	0.0508019	0.385379
age	maleate	age	-0.0615937	0.0309575	130	130	0.0506063	0.385379
Creatinine	N.isobutyryl.phenylalanine	Creatinine	0.127039	0.0642934	130	130	0.0505916	0.385379
Br2CA	quinine	Br2CA	-0.133547	0.067756	130	130	0.0512678	0.385379
Creatinine	taurodeoxycholate	Creatinine	0.0935882	0.0475903	130	130	0.0517333	0.385379
Creatinine	histamine	Creatinine	0.236871	0.120742	130	130	0.052337	0.388562
Br2CA	gentisate	Br2CA	-0.128902	0.0658315	130	130	0.0526542	0.389606
age	aconitate..cis.or.trans.	age	-0.114471	0.0581181	130	130	0.0536191	0.392791
age	methionine.sulfoxide	age	-0.0936542	0.0476926	130	130	0.0536136	0.392791
age	pseudouridine	age	-0.119983	0.0610339	130	130	0.0532678	0.392791
Creatinine	N.propionylmethionine	Creatinine	0.144201	0.074094	130	130	0.0540288	0.394482
Br2CA	X1.oleoyl.GPC..18.1.	Br2CA	0.170696	0.0878575	130	130	0.0544341	0.39613
Br2CA	N.acetylthreonine	Br2CA	-0.0893023	0.0459954	130	130	0.0548259	0.397668
Creatinine	eicosenoylcarnitine..C20.1..	Creatinine	0.111646	0.0576136	130	130	0.055233	0.399307
age	ornithine	age	-0.125124	0.0643178	130	130	0.0559041	0.400222
Br2CA	succinate	Br2CA	-0.061019	0.0314944	130	130	0.0556147	0.400222
Creatinine	xanthosine	Creatinine	0.0785325	0.0405787	130	130	0.0557268	0.400222
age	X1.2.dilinoleoyl.digalactosylglycerol..18.2.18.2..	age	-0.0622252	0.0321145	130	130	0.0568437	0.403626
age	X3..4.hydroxyphenyl.lactate	age	-0.14328	0.0739484	130	130	0.0567278	0.403626
Br2CA	methionine.sulfone	Br2CA	-0.0821576	0.0424622	130	130	0.0569286	0.403626
Creatinine	beta.sitosterol	Creatinine	0.0779257	0.0405674	130	130	0.0572742	0.404774
Br2CA	pseudouridine	Br2CA	-0.0982543	0.0511523	130	130	0.0576744	0.405007
age	succinate	age	-0.0726477	0.0376278	130	130	0.0576522	0.405007
Creatinine	X1.2.dilinolenoyl.galactosylglycerol..18.3.18.3..	Creatinine	0.135001	0.070416	130	130	0.0579696	0.405787
age	maltose	age	-0.146853	0.0767724	130	130	0.058214	0.406208
age	X3.hydroxylaurate	age	-0.0833876	0.0433964	130	130	0.0586563	0.406721
Creatinine	ethylmalonate	Creatinine	0.0747925	0.0391416	130	130	0.0584749	0.406721
age	glycine	age	-0.099588	0.0518688	130	130	0.0590632	0.40794
Creatinine	N.acetyltryptophan	Creatinine	0.0713985	0.0374746	130	130	0.0592021	0.40794
Br2CA	heptenedioate..C7.1.DC..	Br2CA	-0.0492057	0.025838	130	130	0.0594116	0.408108
Br2CA	geranyllinalool	Br2CA	-0.0794858	0.0418843	130	130	0.0607307	0.415874
Creatinine	riboflavin..Vitamin.B2.	Creatinine	0.0763117	0.0402844	130	130	0.0609234	0.415901
Creatinine	X2..deoxyguanosine	Creatinine	0.118907	0.062928	130	130	0.0614437	0.416061
Br2CA	cadaverine	Br2CA	-0.17994	0.0952117	130	130	0.061318	0.416061
age	N.alpha.acetylornithine	age	-0.0812248	0.0427249	130	130	0.0616784	0.416061
Br2CA	N.stearoyl.sphingosine..d18.1.18.0..	Br2CA	-0.104945	0.0555246	130	130	0.0618305	0.416061
Creatinine	pregnenetriol.sulfate.	Creatinine	0.061477	0.0325644	130	130	0.0618903	0.416061
Creatinine	X4.hydroxybenzoate	Creatinine	0.0924834	0.0490768	130	130	0.0620872	0.416116
Creatinine	salicylate	Creatinine	0.0956751	0.0508735	130	130	0.062597	0.418262
Creatinine	N.methylglutamate	Creatinine	0.0846057	0.0451648	130	130	0.0638408	0.425284
Creatinine	leucylglutamine.	Creatinine	0.0684893	0.0366558	130	130	0.0643042	0.427081
Br2CA	alpha.hydroxyisocaproate	Br2CA	-0.17759	0.095219	130	130	0.0647548	0.427099
Creatinine	N.acetylmethionine	Creatinine	0.105346	0.0565199	130	130	0.064888	0.427099
Creatinine	threonate	Creatinine	0.0836611	0.0448195	130	130	0.0647644	0.427099
Creatinine	cysteine.s.sulfate	Creatinine	0.0825524	0.0444113	130	130	0.0657327	0.431371
Creatinine	N.acetylisoleucine	Creatinine	0.125352	0.0675807	130	130	0.0663065	0.433845
Br2CA	X3.hydroxyquinine	Br2CA	-0.143058	0.0771928	130	130	0.0665136	0.433912
Br2CA	X3.hydroxybenzoate	Br2CA	-0.0783479	0.0423354	130	130	0.0668049	0.434344
Br2CA	indolelactate	Br2CA	-0.126299	0.0682728	130	130	0.0669736	0.434344
Creatinine	X1.palmitoyl.2.linoleoyl.GPE..16.0.18.2.	Creatinine	0.089586	0.04852	130	130	0.0673655	0.435604
Br2CA	argininate.	Br2CA	-0.0863608	0.0468736	130	130	0.0680138	0.43851
Creatinine	X2.isopropylmalate	Creatinine	0.121587	0.0660664	130	130	0.0683678	0.439507
Br2CA	X1.palmitoyl.2.oleoyl.GPE..16.0.18.1.	Br2CA	-0.0719485	0.0392078	130	130	0.0691864	0.440913
Br2CA	astaxanthin	Br2CA	-0.105977	0.0577271	130	130	0.0691496	0.440913
Creatinine	fructosyllysine	Creatinine	0.0811576	0.0441954	130	130	0.0689861	0.440913
age	X2.8.quinolinediol	age	-0.174935	0.0958543	130	130	0.0705505	0.443443
Br2CA	X2.hydroxy.4..methylthio.butanoic.acid	Br2CA	-0.193908	0.106131	130	130	0.0704905	0.443443
Creatinine	indole	Creatinine	0.127928	0.0700708	130	130	0.0705889	0.443443
Creatinine	sphingadienine	Creatinine	0.145552	0.0796414	130	130	0.0704278	0.443443
Br2CA	tyramine	Br2CA	-0.198446	0.108645	130	130	0.0704094	0.443443
Br2CA	pyrraline	Br2CA	-0.117736	0.0646137	130	130	0.0711064	0.445425
Br2CA	X1.methylhistamine	Br2CA	-0.122617	0.0673905	130	130	0.0715261	0.446012
Creatinine	ribulonate.xylulonate.lyxonate.	Creatinine	0.0923227	0.0507729	130	130	0.0716046	0.446012
age	X2.hydroxyheptanoate.	age	-0.0666547	0.0364697	130	130	0.0719727	0.447042
Br2CA	X1.palmitoyl.2.oleoyl.GPC..16.0.18.1.	Br2CA	0.106129	0.0586189	130	130	0.0729189	0.447872
Br2CA	X2.isopropylmalate	Br2CA	-0.115594	0.0637914	130	130	0.072679	0.447872
age	X3.methylglutaconate	age	0.166707	0.091508	130	130	0.0727695	0.447872
Br2CA	X4.acetamidobutanoate	Br2CA	-0.0994296	0.0549317	130	130	0.0728968	0.447872
Br2CA	X4.hydroxyphenylacetate	Br2CA	-0.0667545	0.0370895	130	130	0.0745202	0.449169
Br2CA	benzoate	Br2CA	-0.0917918	0.0509431	130	130	0.0741439	0.449169
age	cerotoylcarnitine..C26..	age	0.0409232	0.0225721	130	130	0.0740776	0.449169
age	hydantoin.5.propionate	age	-0.0810486	0.0447442	130	130	0.0753548	0.449169
Br2CA	hydantoin.5.propionate	Br2CA	-0.0767898	0.0425707	130	130	0.0741699	0.449169
Br2CA	isoleucine	Br2CA	-0.0696657	0.0385619	130	130	0.07359	0.449169
Creatinine	N.acetyltyrosine	Creatinine	0.0886732	0.049411	130	130	0.0753708	0.449169
Br2CA	N.acetylvaline	Br2CA	-0.106249	0.0591757	130	130	0.0752243	0.449169
Br2CA	secoisolariciresinol	Br2CA	0.0953321	0.0530753	130	130	0.0750483	0.449169
Creatinine	stearoylcarnitine..C18.	Creatinine	0.129822	0.0721803	130	130	0.074895	0.449169
Br2CA	tyrosol	Br2CA	-0.072232	0.0399683	130	130	0.0734788	0.449169
age	N2.methylarginine	age	-0.0587396	0.0325526	130	130	0.075589	0.449255
Br2CA	X1.methylxanthine	Br2CA	-0.10364	0.0579182	130	130	0.0764481	0.450731
Br2CA	X3..2.hydroxyphenyl.propionate	Br2CA	-0.091424	0.0511622	130	130	0.0766259	0.450731
Creatinine	X3.hydroxylaurate	Creatinine	0.0764116	0.0428232	130	130	0.0771478	0.450731
age	X4.guanidinobutanoate	age	-0.0906468	0.0505506	130	130	0.0776308	0.450731
Creatinine	dehydroepiandrosterone.sulfate..DHEA.S.	Creatinine	0.0670012	0.0375691	130	130	0.0778813	0.450731
age	deoxycholate	age	0.104293	0.0580911	130	130	0.0770304	0.450731
Br2CA	homoserine	Br2CA	-0.0680238	0.0380827	130	130	0.0777991	0.450731
Creatinine	N.acetyl.cadaverine	Creatinine	0.292833	0.164293	130	130	0.0774595	0.450731
Br2CA	N2.acetyllysine	Br2CA	-0.0524936	0.0293562	130	130	0.0771621	0.450731
age	succinimide	age	-0.046812	0.0261015	130	130	0.0772246	0.450731
Br2CA	N.N.N.trimethyl.alanylproline.betaine..TMAP.	Br2CA	-0.151084	0.0850956	130	130	0.0784942	0.453088
age	N.acetylglucosamine.N.acetylgalactosamine	age	-0.093903	0.0526277	130	130	0.0789427	0.454488
Creatinine	X3.sulfo.L.alanine	Creatinine	0.103663	0.0585819	130	130	0.0796711	0.455116
Br2CA	creatine	Br2CA	0.0859067	0.0485587	130	130	0.0794776	0.455116
Br2CA	N.alpha.acetylornithine	Br2CA	-0.0731229	0.0412729	130	130	0.0792649	0.455116
Br2CA	ethylmalonate	Br2CA	-0.0666265	0.0378449	130	130	0.0809333	0.458046
age	gamma.CEHC.sulfate	age	-0.0543453	0.0306795	130	130	0.0809147	0.458046
Br2CA	genistein	Br2CA	0.121436	0.0685169	130	130	0.0810149	0.458046
age	linolenoyl.linolenoyl.glycerol..18.3.18.3...2..	age	-0.303693	0.171128	130	130	0.0804417	0.458046
age	X2.oxoarginine.	age	-0.104991	0.0593537	130	130	0.0815097	0.459665
Br2CA	gamma.tocotrienol	Br2CA	0.0467518	0.0266418	130	130	0.0821794	0.461122
Br2CA	N6.N6.dimethyllysine	Br2CA	-0.171502	0.0977949	130	130	0.0821863	0.461122
Br2CA	docosadienoate..22.2n6.	Br2CA	-0.147077	0.0840326	130	130	0.0828033	0.463404
Br2CA	beta.alanine	Br2CA	-0.113656	0.0649663	130	130	0.0830136	0.463405
Creatinine	gulonate.	Creatinine	0.0963779	0.0552181	130	130	0.0835762	0.465368
age	hydroxymethylpyrimidine	age	-0.134426	0.0767674	130	130	0.084405	0.468798
Creatinine	X5alpha.pregnan.3beta.20alpha.diol.monosulfate..1.	Creatinine	0.098575	0.0566554	130	130	0.0846288	0.468861
age	palmitoleoylcarnitine..C16.1..	age	-0.0794509	0.0457274	130	130	0.084932	0.469361
Br2CA	X1.methyl.5.imidazoleacetate	Br2CA	-0.0758345	0.043788	130	130	0.0860801	0.471853
Br2CA	alpha.ketoglutaramate.	Br2CA	-0.0682682	0.0394337	130	130	0.086453	0.471853
age	hexadecadienoate..16.2n6.	age	-0.0596085	0.0342826	130	130	0.0863421	0.471853
Creatinine	hexadecasphinganine..d16.0..	Creatinine	0.0820681	0.0472838	130	130	0.0856362	0.471853
age	lignoceroylcarnitine..C24..	age	0.0589251	0.0340259	130	130	0.0859495	0.471853
Br2CA	dehydrophytosphingosine.	Br2CA	-0.0907104	0.0525978	130	130	0.0875241	0.473016
age	dihomo.linolenoylcarnitine..C20.3n3.or.6..	age	-0.0820716	0.0475369	130	130	0.0869002	0.473016
Creatinine	glycylvaline	Creatinine	0.0595068	0.0344385	130	130	0.0873066	0.473016
Creatinine	linoleoylcarnitine..C18.2..	Creatinine	-0.0849386	0.0492734	130	130	0.0873813	0.473016
Br2CA	spermidine	Br2CA	-0.109777	0.0638357	130	130	0.0882619	0.475837
Creatinine	mannonate.	Creatinine	-0.148237	0.0863359	130	130	0.0887563	0.476174
Creatinine	tetrahydrocortisol.sulfate..2.	Creatinine	0.0552707	0.0321444	130	130	0.0886082	0.476174
Creatinine	N.acetylleucine	Creatinine	0.133878	0.0780406	130	130	0.0890723	0.47671
Creatinine	palmitoyl.dihydrosphingomyelin..d18.0.16.0..	Creatinine	0.104118	0.0608063	130	130	0.0894912	0.477792
Creatinine	X3.hydroxyhexanoate	Creatinine	0.098816	0.057916	130	130	0.0907344	0.482095
Br2CA	propionylcarnitine..C3.	Br2CA	-0.0826427	0.0484153	130	130	0.0906557	0.482095
Br2CA	carotene.diol..1.	Br2CA	-0.042506	0.0249555	130	130	0.09146	0.48362
Creatinine	quinine	Creatinine	0.119563	0.0702004	130	130	0.0913812	0.48362
age	X3.formylindole	age	-0.123906	0.0724936	130	130	0.0920572	0.48485
Creatinine	X3b.hydroxy.5.cholenoic.acid	Creatinine	0.0570247	0.0336204	130	130	0.0930022	0.48485
Creatinine	enterodiol	Creatinine	-0.111293	0.0654846	130	130	0.0924285	0.48485
Creatinine	glycocholenate.sulfate.	Creatinine	0.0700109	0.0412367	130	130	0.0922438	0.48485
Br2CA	levulinate..4.oxovalerate.	Br2CA	-0.0872856	0.0515044	130	130	0.0928585	0.48485
Creatinine	pyroglutamine.	Creatinine	0.087614	0.051734	130	130	0.093012	0.48485
Creatinine	X1.oleoyl.GPE..18.1.	Creatinine	0.0674957	0.0399388	130	130	0.0940992	0.486054
Creatinine	X2.aminoadipate	Creatinine	0.0476199	0.0282861	130	130	0.0951061	0.486054
Br2CA	X3.4.dihydroxybenzoate	Br2CA	-0.0570546	0.0338332	130	130	0.0948677	0.486054
Br2CA	X3.5.dihydroxybenzoic.acid	Br2CA	0.0618791	0.0367771	130	130	0.0951305	0.486054
Creatinine	X3.methylglutaconate	Creatinine	0.162046	0.0963335	130	130	0.0952834	0.486054
Br2CA	ciliatine..2.aminoethylphosphonate.	Br2CA	-0.1075	0.0639621	130	130	0.0955506	0.486054
Br2CA	glutamate..gamma.methyl.ester	Br2CA	-0.0767744	0.0454064	130	130	0.0938321	0.486054
Br2CA	inosine	Br2CA	-0.0905243	0.0537766	130	130	0.0950265	0.486054
age	isovalerylglycine	age	0.0611037	0.0359637	130	130	0.0937852	0.486054
Br2CA	lactate	Br2CA	-0.101797	0.0605498	130	130	0.095489	0.486054
Br2CA	naringenin	Br2CA	-0.128535	0.0764847	130	130	0.0956678	0.486054
Br2CA	X2.4.dihydroxybutyrate	Br2CA	-0.0660177	0.0394708	130	130	0.0979807	0.487095
age	behenoylcarnitine..C22..	age	0.0854632	0.050851	130	130	0.0972543	0.487095
Creatinine	butyrylglycine	Creatinine	0.0655893	0.0392227	130	130	0.0977572	0.487095
age	ergosterol	age	-0.126971	0.0759472	130	130	0.0972295	0.487095
Creatinine	erythronate.	Creatinine	0.0633585	0.0379445	130	130	0.0980054	0.487095
Br2CA	N.carbamoylalanine	Br2CA	0.047465	0.0284017	130	130	0.0974578	0.487095
age	N.oleoyl.sphingosine..d18.1.18.1..	age	-0.119866	0.0713484	130	130	0.0975713	0.487095
Creatinine	N6.carboxyethyllysine	Creatinine	0.0846655	0.0506028	130	130	0.0975735	0.487095
age	pristanate	age	0.0943309	0.0560747	130	130	0.0968584	0.487095
age	vanillate	age	-0.0740907	0.0441784	130	130	0.0980818	0.487095
Br2CA	erucate..22.1n9.	Br2CA	-0.115178	0.069207	130	130	0.0989546	0.488091
Br2CA	flavin.mononucleotide..FMN.	Br2CA	-0.0704004	0.0423483	130	130	0.0991065	0.488091
Creatinine	nicotinamide.riboside	Creatinine	0.0778732	0.0468367	130	130	0.0991677	0.488091
Br2CA	nicotinic.acid.mononucleotide..NaMN.	Br2CA	-0.0983764	0.0591255	130	130	0.0989186	0.488091
age	sucrose	age	-0.200019	0.120463	130	130	0.0995067	0.488669
age	lactate	age	-0.0997794	0.0599783	130	130	0.100576	0.490702
Br2CA	N.acetylleucine	Br2CA	-0.124928	0.0753429	130	130	0.100162	0.490702
Br2CA	thymine	Br2CA	-0.115234	0.069568	130	130	0.100588	0.490702
Br2CA	X2.hydroxyhippurate..salicylurate.	Br2CA	-0.0522109	0.0316737	130	130	0.101954	0.495172
Br2CA	methylsuccinate	Br2CA	-0.0880944	0.0534096	130	130	0.101796	0.495172
Creatinine	X1.methylhistamine	Creatinine	0.112619	0.0697927	130	130	0.109428	0.49546
Br2CA	X2.methylbutyrylphenylalanine	Br2CA	-0.0805647	0.0498213	130	130	0.108635	0.49546
Br2CA	X3.hydroxymargaroylglycine	Br2CA	-0.0919158	0.0564962	130	130	0.106729	0.49546
Br2CA	X3.hydroxystachydrine.	Br2CA	-0.174816	0.107934	130	130	0.108	0.49546
Creatinine	X3.hydroxyvalerate	Creatinine	0.0941954	0.058025	130	130	0.107253	0.49546
Creatinine	X3.methylglutarate.2.methylglutarate	Creatinine	0.0527626	0.0325171	130	130	0.107567	0.49546
Creatinine	X4.hydroxybenzyl.alcohol	Creatinine	0.0677471	0.0418161	130	130	0.108137	0.49546
Br2CA	X4.methylhexanoate..a7.0.	Br2CA	-0.0853497	0.052716	130	130	0.108211	0.49546
Creatinine	X5.hydroxyhexanoate	Creatinine	-0.0979555	0.0598222	130	130	0.104225	0.49546
Br2CA	X5.methyluridine..ribothymidine.	Br2CA	-0.0873021	0.0533388	130	130	0.104422	0.49546
Br2CA	arabitol.xylitol	Br2CA	-0.167409	0.102187	130	130	0.104177	0.49546
age	caprate..10.0.	age	-0.152394	0.0929887	130	130	0.105843	0.49546
Creatinine	carboxyethyl.GABA	Creatinine	0.0520555	0.031821	130	130	0.104628	0.49546
age	citrate	age	-0.0730604	0.044714	130	130	0.107006	0.49546
Creatinine	dimethylarginine..SDMA...ADMA.	Creatinine	0.122574	0.0746264	130	130	0.103216	0.49546
age	erucoylcarnitine..C22.1..	age	0.0977964	0.0595258	130	130	0.104791	0.49546
age	glutamine	age	-0.0633575	0.0386188	130	130	0.105975	0.49546
Creatinine	glycylleucine	Creatinine	0.0626354	0.0385122	130	130	0.106796	0.49546
age	histamine	age	-0.198877	0.122528	130	130	0.108952	0.49546
Creatinine	indolepropionate	Creatinine	0.0861769	0.0531465	130	130	0.107695	0.49546
Creatinine	lactobacillic.acid	Creatinine	-0.0745854	0.0456183	130	130	0.104769	0.49546
age	laurate..12.0.	age	-0.216442	0.132628	130	130	0.107331	0.49546
age	m.tyramine	age	0.106542	0.0645805	130	130	0.103369	0.49546
Br2CA	N.acetylglycine	Br2CA	-0.0874874	0.0537182	130	130	0.106434	0.49546
Br2CA	N.acetylphenylalanine	Br2CA	-0.101187	0.0626845	130	130	0.109238	0.49546
Creatinine	N.succinyl.isoleucine	Creatinine	0.0592592	0.0363083	130	130	0.105444	0.49546
age	N6.carboxymethyllysine	age	-0.0917771	0.0562514	130	130	0.10751	0.49546
age	nervonoylcarnitine..C24.1..	age	0.0688512	0.0424353	130	130	0.109114	0.49546
Creatinine	p.cresol	Creatinine	0.070617	0.0436831	130	130	0.108885	0.49546
Creatinine	phenyllactate..PLA.	Creatinine	0.135535	0.0835723	130	130	0.107751	0.49546
Br2CA	phytosphingosine	Br2CA	-0.0902356	0.0554526	130	130	0.106373	0.49546
Creatinine	succinimide	Creatinine	0.0421134	0.0256071	130	130	0.102957	0.49546
age	tyrosol	age	-0.0670001	0.0412445	130	130	0.108839	0.49546
age	X3.hydroxyadipate.	age	-0.047362	0.0295027	130	130	0.11293	0.498346
Creatinine	X4.hydroxycinnamate	Creatinine	0.0918428	0.0573822	130	130	0.112242	0.498346
age	X7.12.diketolithocholate	age	-0.112748	0.0698937	130	130	0.111367	0.498346
Br2CA	allantoin	Br2CA	-0.117868	0.0738396	130	130	0.11323	0.498346
Br2CA	bilirubin..Z.Z.	Br2CA	-0.0889542	0.0554865	130	130	0.111671	0.498346
age	D.urobilin	age	0.113194	0.0707264	130	130	0.112197	0.498346
Creatinine	dehydrophytosphingosine.	Creatinine	0.0876994	0.0545068	130	130	0.110599	0.498346
Creatinine	glycerophosphorylcholine..GPC.	Creatinine	0.116662	0.0725166	130	130	0.110364	0.498346
age	linoleoyl.ethanolamide	age	-0.11717	0.0727324	130	130	0.111841	0.498346
age	N.acetylthreonine	age	0.0794705	0.0492448	130	130	0.111003	0.498346
Br2CA	nicotinate	Br2CA	-0.0579317	0.0360683	130	130	0.111237	0.498346
Creatinine	phenylacetate	Creatinine	0.045206	0.0283003	130	130	0.113043	0.498346
Br2CA	sphinganine	Br2CA	-0.0888563	0.0555115	130	130	0.112869	0.498346
Creatinine	tyramine	Creatinine	0.179834	0.112453	130	130	0.112554	0.498346
Creatinine	N.palmitoyl.sphingadienine..d18.2.16.0..	Creatinine	0.0692539	0.0435357	130	130	0.114367	0.500131
Br2CA	nicotinamide.riboside	Br2CA	-0.071952	0.0452317	130	130	0.114495	0.500131
age	palmitoyl.linolenoyl.glycerol..16.0.18.3...2..	age	-0.120285	0.0752461	130	130	0.114542	0.500131
age	steviol	age	-0.12087	0.0758773	130	130	0.113865	0.500131
Creatinine	N.acetylaspartate..NAA.	Creatinine	0.064551	0.0406345	130	130	0.114931	0.500835
age	imidazole.propionate	age	-0.13164	0.0831347	130	130	0.116019	0.503343
Br2CA	N.acetylmethionine	Br2CA	-0.0864969	0.0546293	130	130	0.116105	0.503343
Creatinine	suberate..C8.DC.	Creatinine	-0.0407652	0.0257071	130	130	0.116191	0.503343
Br2CA	X2.acetamidobutanoate	Br2CA	-0.0683496	0.0432408	130	130	0.116921	0.504522
age	trans.urocanate	age	-0.0700612	0.0441181	130	130	0.116836	0.504522
Br2CA	thymidine	Br2CA	-0.077205	0.0489238	130	130	0.117484	0.505962
age	oleoyl.oleoyl.glycerol..18.1.18.1...2..	age	-0.108037	0.0686881	130	130	0.118451	0.509133
age	N.acetyltryptophan	age	0.0538587	0.0343373	130	130	0.119461	0.509498
Br2CA	nicotinamide	Br2CA	-0.0935829	0.059454	130	130	0.118849	0.509498
Creatinine	phenylpropionylglycine	Creatinine	0.0729318	0.0464575	130	130	0.119416	0.509498
age	ribulose.xylulose	age	-0.0779068	0.0493537	130	130	0.119024	0.509498
Br2CA	X3.hydroxyhexanoate	Br2CA	-0.0875073	0.0559282	130	130	0.120498	0.51293
age	X2.hydroxybehenate	age	-0.0855523	0.0544651	130	130	0.120781	0.513143
Creatinine	X1.linoleoyl.GPE..18.2..	Creatinine	0.104681	0.0671928	130	130	0.122053	0.514809
Br2CA	X3.aminoisobutyrate	Br2CA	-0.0890814	0.057209	130	130	0.122279	0.514809
age	malate	age	-0.0723239	0.0461849	130	130	0.12208	0.514809
Creatinine	N1.N12.diacetylspermine	Creatinine	0.14006	0.0899873	130	130	0.12234	0.514809
Creatinine	protoporphyrin.IX	Creatinine	0.108159	0.0694683	130	130	0.122182	0.514809
age	X3.indoleglyoxylic.acid	age	-0.124009	0.0795127	130	130	0.123506	0.518726
age	X1.2.dipalmitoyl.GPC..16.0.16.0.	age	0.140778	0.0904092	130	130	0.123921	0.519324
age	lithocholate.sulfate..1.	age	-0.073411	0.0471734	130	130	0.12412	0.519324
Br2CA	heptadecasphingosine..d17.1.	Br2CA	-0.114513	0.0739584	130	130	0.124737	0.520919
Br2CA	X5.oxoproline	Br2CA	-0.0610291	0.0394938	130	130	0.1257	0.520993
Br2CA	X7.12.diketolithocholate	Br2CA	-0.106041	0.06868	130	130	0.125461	0.520993
age	androstenediol..3beta.17beta..disulfate..1.	age	-0.0595041	0.0383073	130	130	0.125514	0.520993
age	enterodiol	age	-0.118268	0.0763175	130	130	0.125646	0.520993
Br2CA	X1.stearoyl.GPC..18.0.	Br2CA	0.123368	0.0802506	130	130	0.127088	0.521344
Br2CA	X2.aminophenol	Br2CA	-0.04546	0.0295209	130	130	0.126615	0.521344
Creatinine	X5.acetylamino.6.formylamino.3.methyluracil	Creatinine	0.0689664	0.0446441	130	130	0.126191	0.521344
age	arachidoylcarnitine..C20..	age	0.100126	0.0647878	130	130	0.126716	0.521344
Br2CA	gamma.glutamylglycine	Br2CA	-0.0652302	0.0424529	130	130	0.127203	0.521344
Br2CA	linoleoylcarnitine..C18.2..	Br2CA	0.0732345	0.047641	130	130	0.126941	0.521344
Creatinine	X1.3.dimethylurate	Creatinine	-0.0682605	0.0445794	130	130	0.128574	0.523072
Br2CA	X2.hydroxybutyrate.2.hydroxyisobutyrate	Br2CA	-0.066271	0.0432243	130	130	0.128131	0.523072
age	erythronate.	age	-0.0635802	0.0413014	130	130	0.128107	0.523072
age	N.methylleucine	age	0.0795364	0.0519955	130	130	0.128795	0.523072
age	nicotinamide.riboside	age	0.0697921	0.0454122	130	130	0.128811	0.523072
Br2CA	X1.linoleoyl.2.linolenoyl.GPC..18.2.18.3..	Br2CA	0.0834824	0.0548414	130	130	0.130704	0.523922
Creatinine	X1.methyl.beta.carboline.3.carboxylic.acid	Creatinine	-0.228212	0.150254	130	130	0.131853	0.523922
Br2CA	X1.palmitoyl.GPI..16.0.	Br2CA	0.0673711	0.0442859	130	130	0.130889	0.523922
Creatinine	X2..deoxyuridine	Creatinine	0.0932699	0.0614205	130	130	0.131719	0.523922
Creatinine	X3.5.dihydroxybenzoic.acid	Creatinine	-0.0579011	0.0380372	130	130	0.130652	0.523922
age	X7.ketocholesterol	age	0.0492509	0.0321665	130	130	0.130233	0.523922
Br2CA	betaine	Br2CA	-0.0812064	0.0535945	130	130	0.132473	0.523922
Br2CA	delta.tocopherol	Br2CA	-0.0621898	0.0411633	130	130	0.133772	0.523922
age	dihydroferulate	age	-0.0729673	0.0476061	130	130	0.129815	0.523922
Creatinine	ferulate	Creatinine	0.0997758	0.0653518	130	130	0.129657	0.523922
Creatinine	gamma.CEHC.sulfate	Creatinine	-0.0477389	0.0314284	130	130	0.131597	0.523922
age	glycylvaline	age	-0.0608689	0.0399611	130	130	0.132547	0.523922
Creatinine	isoleucylglycine	Creatinine	0.045753	0.0301151	130	130	0.131449	0.523922
Creatinine	isovalerylphenylalanine.	Creatinine	0.0751418	0.0496292	130	130	0.132864	0.523922
Creatinine	lanosterol	Creatinine	0.0483185	0.0319595	130	130	0.133746	0.523922
Creatinine	methylsuccinate	Creatinine	0.0835013	0.0552455	130	130	0.133402	0.523922
Creatinine	ornithine	Creatinine	0.0981919	0.0646313	130	130	0.131576	0.523922
Creatinine	propionylcarnitine..C3.	Creatinine	0.0760245	0.0501314	130	130	0.132239	0.523922
Br2CA	valerate..5.0.	Br2CA	-0.0468874	0.0309979	130	130	0.133161	0.523922
Br2CA	valine	Br2CA	-0.0714419	0.0471676	130	130	0.132745	0.523922
age	X1.oleoyl.GPC..18.1.	age	-0.125467	0.0832603	130	130	0.134526	0.52501
Creatinine	X3.amino.2.piperidone	Creatinine	0.100365	0.0665922	130	130	0.134467	0.52501
Creatinine	X1.palmitoyl.2.oleoyl.GPE..16.0.18.1.	Creatinine	0.061155	0.0406077	130	130	0.134904	0.525552
Creatinine	biotin	Creatinine	-0.0510166	0.0339533	130	130	0.135834	0.528242
Creatinine	X2..O.methyluridine	Creatinine	0.0559846	0.0376402	130	130	0.139916	0.529184
Creatinine	aconitate..cis.or.trans.	Creatinine	0.0908205	0.0609823	130	130	0.13922	0.529184
Br2CA	adipate..C6.DC.	Br2CA	-0.0389044	0.0259593	130	130	0.136912	0.529184
Br2CA	androstenediol..3beta.17beta..monosulfate..2.	Br2CA	-0.0602657	0.0405079	130	130	0.139558	0.529184
Creatinine	creatinine	Creatinine	0.104785	0.0703385	130	130	0.139102	0.529184
Creatinine	gluconate	Creatinine	-0.163725	0.109826	130	130	0.138819	0.529184
age	homostachydrine.	age	0.0832327	0.0556596	130	130	0.139323	0.529184
Creatinine	isoursodeoxycholate	Creatinine	0.108999	0.0730675	130	130	0.138453	0.529184
Creatinine	methylphosphate	Creatinine	0.140198	0.0936559	130	130	0.1371	0.529184
Br2CA	N.butyryl.leucine	Br2CA	-0.118206	0.0794354	130	130	0.139557	0.529184
Creatinine	N.palmitoyl.phytosphingosine..t18.0.16.0.	Creatinine	0.0503296	0.03386	130	130	0.13991	0.529184
Br2CA	nervonoylcarnitine..C24.1..	Br2CA	-0.061647	0.0413639	130	130	0.138986	0.529184
Br2CA	protoporphyrin.IX	Br2CA	-0.100625	0.067167	130	130	0.136792	0.529184
Creatinine	stigmastadienone	Creatinine	0.0453207	0.0302834	130	130	0.137203	0.529184
age	thiamin..Vitamin.B1.	age	-0.126745	0.0844539	130	130	0.137757	0.529184
Creatinine	valylglutamine	Creatinine	0.0594862	0.0400101	130	130	0.139763	0.529184
Creatinine	N.pentadecanoyl.sphingosine..d18.1.15.0..	Creatinine	-0.0723788	0.0487253	130	130	0.140215	0.529409
Creatinine	ribitol	Creatinine	0.0787783	0.0530384	130	130	0.140915	0.531142
Br2CA	X1.linoleoyl.GPE..18.2..	Br2CA	0.0955011	0.0648943	130	130	0.143917	0.535151
Creatinine	X10.hydroxystearate	Creatinine	-0.0693783	0.0473351	130	130	0.145533	0.535151
Creatinine	X3.4.dihydroxybenzoate	Creatinine	0.0517494	0.0350669	130	130	0.143179	0.535151
Creatinine	X3.7.dimethylurate	Creatinine	0.115604	0.0784126	130	130	0.143773	0.535151
Creatinine	X3.methyladipate	Creatinine	-0.0609929	0.0414175	130	130	0.143913	0.535151
age	X5alpha.androstan.3beta.17beta.diol.monosulfate..1.	age	-0.0700139	0.0473717	130	130	0.144031	0.535151
Creatinine	X6.oxopiperidine.2.carboxylate	Creatinine	0.0344322	0.0233962	130	130	0.143952	0.535151
Br2CA	X7.methylurate	Br2CA	-0.0674884	0.0459602	130	130	0.14502	0.535151
age	arabitol.xylitol	age	-0.150457	0.102247	130	130	0.145619	0.535151
Creatinine	mead.acid..20.3n9.	Creatinine	0.154089	0.105133	130	130	0.145423	0.535151
Br2CA	N.acetyl.3.methylhistidine.	Br2CA	-0.10202	0.0695542	130	130	0.145222	0.535151
Br2CA	N.acetyl.cadaverine	Br2CA	-0.233873	0.15858	130	130	0.143153	0.535151
Br2CA	pantoate	Br2CA	-0.0917439	0.0623858	130	130	0.144966	0.535151
Br2CA	phenylalanine	Br2CA	-0.0567396	0.038455	130	130	0.143008	0.535151
Br2CA	uracil	Br2CA	-0.0712743	0.0485549	130	130	0.145031	0.535151
Br2CA	X3.ketosphinganine	Br2CA	-0.0473745	0.0324042	130	130	0.146856	0.536927
Creatinine	X8.hydroxyguanine	Creatinine	0.0787644	0.0539023	130	130	0.146658	0.536927
Br2CA	mannonate.	Br2CA	0.121782	0.0834015	130	130	0.147077	0.536927
Br2CA	N.acetylisoleucine	Br2CA	-0.0953754	0.0652421	130	130	0.146658	0.536927
Br2CA	X.N.1....N.8...acetylspermidine	Br2CA	-0.120875	0.0831811	130	130	0.149058	0.537894
age	X1.linoleoyl.2.linolenoyl.GPC..18.2.18.3..	age	-0.0772157	0.0528753	130	130	0.148588	0.537894
Br2CA	X1.palmitoyl.2.linoleoyl.GPI..16.0.18.2.	Br2CA	0.0722331	0.0497916	130	130	0.149537	0.537894
age	alpha.ketoglutaramate.	age	-0.0649306	0.0445082	130	130	0.149149	0.537894
age	beta.alanine	age	-0.097304	0.0667515	130	130	0.149497	0.537894
age	glycerol	age	-0.114172	0.0784048	130	130	0.148018	0.537894
Creatinine	N.N.N.trimethyl.alanylproline.betaine..TMAP.	Creatinine	0.128266	0.0880655	130	130	0.147994	0.537894
age	pterin	age	0.071839	0.0492608	130	130	0.149193	0.537894
Br2CA	valerylphenylalanine	Br2CA	-0.0876517	0.0602793	130	130	0.148673	0.537894
Br2CA	X1.oleoyl.GPE..18.1.	Br2CA	0.0558214	0.0385361	130	130	0.150553	0.538037
Creatinine	X1.pentadecanoylglycerol..15.0.	Creatinine	-0.0614768	0.0424445	130	130	0.150271	0.538037
Br2CA	X2..deoxyadenosine	Br2CA	-0.0749622	0.0517868	130	130	0.150427	0.538037
Creatinine	X2.hydroxypalmitate	Creatinine	0.0793541	0.0547902	130	130	0.150263	0.538037
Br2CA	alanine	Br2CA	-0.0633754	0.0438267	130	130	0.151548	0.540228
Creatinine	N..2.hydroxypalmitoyl..sphingosine..d18.1.16.0.2OH..	Creatinine	-0.06609	0.0458023	130	130	0.151901	0.540228
Br2CA	N.acetyltyrosine	Br2CA	-0.0688746	0.0477343	130	130	0.15182	0.540228
Br2CA	gamma.tocopherol.beta.tocopherol	Br2CA	-0.0320586	0.022249	130	130	0.152441	0.541276
Br2CA	X1.methylurate	Br2CA	-0.0536354	0.0373207	130	130	0.15382	0.542678
age	glycerophosphorylcholine..GPC.	age	-0.0954337	0.0664455	130	130	0.153594	0.542678
Creatinine	isoleucine	Creatinine	0.0573754	0.0399474	130	130	0.153776	0.542678
Br2CA	sphingosine	Br2CA	-0.111631	0.0776369	130	130	0.153735	0.542678
Creatinine	N.methylpipecolate	Creatinine	0.0568201	0.0396225	130	130	0.154229	0.543251
age	X2.3.quinolinediol	age	-0.0886882	0.0617267	130	130	0.155249	0.543844
Br2CA	diacetylspermidine.	Br2CA	-0.110318	0.0772188	130	130	0.155827	0.543844
age	lanosterol	age	-0.0511014	0.0356142	130	130	0.155877	0.543844
Br2CA	N.methyltryptophan	Br2CA	-0.0972602	0.0679462	130	130	0.155077	0.543844
Br2CA	tyrosine	Br2CA	-0.0555728	0.0388577	130	130	0.155541	0.543844
Creatinine	valylglycine	Creatinine	0.0539027	0.0376902	130	130	0.155441	0.543844
Creatinine	ursocholate	Creatinine	0.121268	0.084989	130	130	0.156281	0.544392
Br2CA	cholesterol	Br2CA	-0.06248	0.0438733	130	130	0.157079	0.545485
Creatinine	phenylalanine	Creatinine	0.0567689	0.0398426	130	130	0.15709	0.545485
Br2CA	glutarate..C5.DC.	Br2CA	-0.0808898	0.0568387	130	130	0.157466	0.54593
Br2CA	lithocholic.acid.sulfate..2.	Br2CA	-0.142551	0.100378	130	130	0.158282	0.547899
Creatinine	pyridoxamine	Creatinine	0.0379151	0.0267393	130	130	0.158919	0.548438
age	ximenoylcarnitine..C26.1..	age	0.0343131	0.0241031	130	130	0.158935	0.548438
age	X3.4.dihydroxybenzoate	age	-0.0554399	0.039063	130	130	0.160358	0.549904
Br2CA	X3.sulfo.L.alanine	Br2CA	-0.0799745	0.0565479	130	130	0.160226	0.549904
age	citrulline	age	0.0443161	0.0311959	130	130	0.159912	0.549904
age	N.acetylglutamate	age	0.0568634	0.0400672	130	130	0.160235	0.549904
age	dehydroepiandrosterone.sulfate..DHEA.S.	age	-0.0612823	0.0432204	130	130	0.161467	0.550773
Creatinine	harmane	Creatinine	0.0711217	0.050458	130	130	0.16149	0.550773
Br2CA	N.butyryl.isoleucine	Br2CA	-0.10613	0.0753095	130	130	0.161624	0.550773
Creatinine	oleoyl.ethanolamide	Creatinine	0.083214	0.0590786	130	130	0.16186	0.550773
Br2CA	riboflavin..Vitamin.B2.	Br2CA	-0.0548262	0.0388723	130	130	0.161371	0.550773
age	N.pentadecanoyl.sphingosine..d18.1.15.0..	age	-0.0662224	0.0468655	130	130	0.162149	0.550906
Creatinine	X5.oxoproline	Creatinine	0.0576023	0.0409265	130	130	0.162668	0.55182
age	N.carboxymethylalanine	age	-0.103111	0.073314	130	130	0.163968	0.554522
age	oleoyl.linolenoyl.glycerol..18.1.18.3...2..	age	-0.140447	0.099803	130	130	0.163792	0.554522
age	glycerophosphoinositol.	age	-0.101411	0.0727013	130	130	0.165687	0.554829
Creatinine	isovalerate..i5.0.	Creatinine	0.039313	0.0281724	130	130	0.16582	0.554829
Br2CA	leucine	Br2CA	-0.050548	0.036211	130	130	0.165609	0.554829
age	N.acetylarginine	age	0.0549934	0.0392332	130	130	0.165471	0.554829
age	N1.methyladenosine	age	0.0821306	0.0585234	130	130	0.164882	0.554829
Br2CA	syringaldehyde	Br2CA	0.0555916	0.0397875	130	130	0.16572	0.554829
Creatinine	urate	Creatinine	0.0851342	0.0608454	130	130	0.164602	0.554829
age	X10.hydroxystearate	age	-0.0641254	0.0458492	130	130	0.166468	0.556156
Creatinine	X3.hydroxyarachidate.	Creatinine	-0.0769452	0.0553197	130	130	0.166991	0.557058
age	X1.palmitoyl.GPI..16.0.	age	-0.0582837	0.0419687	130	130	0.167549	0.558075
Br2CA	adenosine	Br2CA	-0.0743848	0.0536297	130	130	0.16818	0.559018
Creatinine	leucine	Creatinine	0.0520306	0.0375172	130	130	0.168339	0.559018
age	X1.3.dimethylurate	age	0.0612476	0.0442509	130	130	0.170709	0.565997
age	xanthurenate	age	-0.0822988	0.0592915	130	130	0.170954	0.565997
age	N.formylmethionine	age	-0.0653574	0.0473411	130	130	0.17203	0.568705
Br2CA	indole.3.carboxylate	Br2CA	-0.0754378	0.0549945	130	130	0.172949	0.570886
age	pantoate	age	-0.111007	0.0806265	130	130	0.173261	0.571061
age	X4.hydroxybenzoate	age	-0.0646045	0.0470614	130	130	0.174597	0.571222
Creatinine	aspartate	Creatinine	0.0425526	0.0310906	130	130	0.173798	0.571222
Creatinine	hydantoin.5.propionate	Creatinine	0.0602507	0.044106	130	130	0.174864	0.571222
age	linoleoyl.linolenoyl.glycerol..18.2.18.3...1..	age	-0.132153	0.096344	130	130	0.17461	0.571222
Creatinine	N.acetyl.3.methylhistidine.	Creatinine	0.0984755	0.0720044	130	130	0.174128	0.571222
age	N.palmitoyl.sphinganine..d18.0.16.0.	age	-0.062138	0.0452452	130	130	0.174017	0.571222
Br2CA	gamma.glutamylglutamine	Br2CA	-0.078252	0.0573306	130	130	0.175405	0.571298
Br2CA	gulonate.	Br2CA	-0.072802	0.0533806	130	130	0.175293	0.571298
Br2CA	X5.hydroxymethylfurfural	Br2CA	-0.0490412	0.0359461	130	130	0.176102	0.572259
age	geranyllinalool	age	-0.0691179	0.0505839	130	130	0.17622	0.572259
Br2CA	X2.pyrrolidinone	Br2CA	-0.0584409	0.0431511	130	130	0.178241	0.577663
Br2CA	isovalerylphenylalanine.	Br2CA	-0.0649045	0.0479228	130	130	0.178407	0.577663
Br2CA	X1.stearoyl.2.oleoyl.GPC..18.0.18.1.	Br2CA	0.0736639	0.0546546	130	130	0.180374	0.579858
Creatinine	X3.dehydrodeoxycholate	Creatinine	0.0699281	0.0518196	130	130	0.180659	0.579858
Creatinine	X3.hydroxystachydrine.	Creatinine	0.150662	0.111633	130	130	0.179742	0.579858
Br2CA	X4.hydroxybenzoate	Br2CA	-0.0638603	0.0474038	130	130	0.180663	0.579858
Creatinine	glutaminylleucine	Creatinine	0.0413415	0.030631	130	130	0.180249	0.579858
Br2CA	glycerol	Br2CA	0.11159	0.0827339	130	130	0.180013	0.579858
age	X1.methylguanidine	age	0.0435474	0.0322314	130	130	0.180995	0.580079
Creatinine	X5.methylhexanoate..i7.0.	Creatinine	-0.0515202	0.0383637	130	130	0.18189	0.580417
Br2CA	oleanolate	Br2CA	0.0723	0.0537675	130	130	0.181728	0.580417
age	quinine	age	0.0961515	0.0713165	130	130	0.181769	0.580417
age	cytidine	age	-0.0742911	0.0551633	130	130	0.182508	0.581547
Creatinine	alanine	Creatinine	0.060964	0.0454205	130	130	0.182829	0.581729
Creatinine	X2.hydroxy.4..methylthio.butanoic.acid	Creatinine	0.147152	0.109959	130	130	0.18365	0.582909
Creatinine	X3.hydroxyquinine	Creatinine	0.106956	0.0799557	130	130	0.183729	0.582909
Creatinine	X2..deoxyinosine	Creatinine	0.0851516	0.0637698	130	130	0.184529	0.584606
age	arachidate..20.0.	age	-0.0621913	0.0464761	130	130	0.18511	0.584766
Creatinine	leucylalanine	Creatinine	0.0531683	0.039845	130	130	0.184896	0.584766
age	X12.dehydrocholate	age	-0.103742	0.0779433	130	130	0.18578	0.585206
Br2CA	methylmalonate..MMA.	Br2CA	-0.0854015	0.0641491	130	130	0.18568	0.585206
age	malonylcarnitine	age	0.0422368	0.0317218	130	130	0.187505	0.587669
Br2CA	N.butyryl.phenylalanine	Br2CA	-0.127209	0.0958457	130	130	0.187129	0.587669
Br2CA	N.propionylmethionine	Br2CA	-0.0950485	0.0716394	130	130	0.187171	0.587669
age	sitostanol	age	-0.054845	0.0412218	130	130	0.187628	0.587669
Creatinine	glycodeoxycholate	Creatinine	0.101463	0.0767277	130	130	0.188668	0.59009
age	N6.carboxyethyllysine	age	-0.0755775	0.0569159	130	130	0.188973	0.590206
Creatinine	X1.2.dilinoleoyl.galactosylglycerol..18.2.18.2..	Creatinine	0.0764357	0.0578917	130	130	0.189452	0.590802
Br2CA	X2..O.methyluridine	Br2CA	-0.0477394	0.0363189	130	130	0.191566	0.590802
Creatinine	X3.carboxy.4.methyl.5.pentyl.2.furanpropionate..3.CMPFP...	Creatinine	0.0600807	0.0457535	130	130	0.191763	0.590802
Creatinine	X3.hydroxymargarate	Creatinine	0.0966743	0.0734076	130	130	0.190543	0.590802
age	X3.hydroxystearate	age	-0.108223	0.0821139	130	130	0.191701	0.590802
Creatinine	carotene.diol..3.	Creatinine	0.0527436	0.0401759	130	130	0.191814	0.590802
Br2CA	citrulline	Br2CA	-0.0372787	0.0284119	130	130	0.192379	0.590802
Br2CA	gamma.glutamylvaline	Br2CA	-0.0554163	0.0422479	130	130	0.192279	0.590802
age	gamma.tocopherol.beta.tocopherol	age	-0.0297649	0.0225845	130	130	0.191912	0.590802
age	methylphosphate	age	-0.113199	0.0858151	130	130	0.189709	0.590802
age	stearate..18.0.	age	-0.0588822	0.0445793	130	130	0.190839	0.590802
Br2CA	xanthine	Br2CA	-0.0514058	0.0390224	130	130	0.190533	0.590802
Br2CA	indoleacetate	Br2CA	-0.0884272	0.0675408	130	130	0.193059	0.592065
Br2CA	N.methylleucine	Br2CA	-0.0717504	0.0548663	130	130	0.193528	0.592681
Creatinine	X1.linoleoyl.2.linolenoyl.GPC..18.2.18.3..	Creatinine	0.0739435	0.0567439	130	130	0.195138	0.596437
Br2CA	docosatrienoate..22.3n3.	Br2CA	-0.117661	0.0903785	130	130	0.195567	0.596437
age	myristate..14.0.	age	-0.0827951	0.063301	130	130	0.195537	0.596437
age	X.R..salsolinol	age	0.0696204	0.0535513	130	130	0.196132	0.596513
Br2CA	X1.linoleoyl.GPC..18.2.	Br2CA	0.0918862	0.0706342	130	130	0.195915	0.596513
Br2CA	harmane	Br2CA	-0.0631835	0.0487125	130	130	0.197326	0.597671
Br2CA	N6.N6.N6.trimethyllysine	Br2CA	-0.0838605	0.0646497	130	130	0.197293	0.597671
Creatinine	ribulose.xylulose	Creatinine	0.0625913	0.0482164	130	130	0.197022	0.597671
Br2CA	butyrate..4.0.	Br2CA	-0.0465082	0.0359538	130	130	0.19854	0.598021
age	caffeate	age	-0.113366	0.0873544	130	130	0.199218	0.598021
age	linoleoyl.linolenoyl.glycerol..18.2.18.3...2..	age	-0.124373	0.0958511	130	130	0.198813	0.598021
Br2CA	ornithine	Br2CA	-0.0805689	0.0623942	130	130	0.199338	0.598021
Creatinine	palmitoylcarnitine..C16.	Creatinine	0.11458	0.0887501	130	130	0.19934	0.598021
age	piperine	age	-0.159825	0.123311	130	130	0.199337	0.598021
Creatinine	uridine	Creatinine	0.0535962	0.041429	130	130	0.198469	0.598021
Creatinine	carnitine	Creatinine	0.0668535	0.0519981	130	130	0.201176	0.602707
Br2CA	X1.methyl.4.imidazoleacetate	Br2CA	-0.0460617	0.0359244	130	130	0.202629	0.605577
Creatinine	X2.8.quinolinediol	Creatinine	-0.134	0.104612	130	130	0.202755	0.605577
Br2CA	oleoyl.linoleoyl.glycerol..18.1.18.2...1.	Br2CA	0.0943163	0.0737101	130	130	0.203232	0.605577
Br2CA	ursodeoxycholate	Br2CA	-0.0985923	0.0770187	130	130	0.203153	0.605577
Br2CA	aspartate	Br2CA	-0.0383873	0.0300362	130	130	0.203852	0.606606
Creatinine	X2.hydroxysebacate	Creatinine	0.0497465	0.0390461	130	130	0.205172	0.608071
Br2CA	X3.hydroxytridecanoate	Br2CA	-0.0645786	0.0506517	130	130	0.204851	0.608071
age	ribose	age	-0.0609707	0.0476498	130	130	0.205079	0.608071
Creatinine	trigonelline..N..methylnicotinate.	Creatinine	0.145564	0.114407	130	130	0.205827	0.609193
age	threonate	age	-0.0611671	0.0480256	130	130	0.206912	0.611582
Creatinine	valine	Creatinine	0.0619774	0.0488582	130	130	0.207288	0.611876
Creatinine	N.acetylglucosaminylasparagine	Creatinine	0.0507565	0.0400606	130	130	0.208009	0.613183
Creatinine	androstenediol..3beta.17beta..monosulfate..2.	Creatinine	0.0529335	0.0419001	130	130	0.209015	0.613767
age	chenodeoxycholic.acid.sulfate..1.	age	-0.101601	0.080088	130	130	0.208818	0.613767
Br2CA	N.formylanthranilic.acid	Br2CA	-0.0349626	0.0276701	130	130	0.209043	0.613767
Br2CA	N.acetylglutamate	Br2CA	-0.0464273	0.0367655	130	130	0.209454	0.613828
age	valerate..5.0.	age	0.0382007	0.0301602	130	130	0.20962	0.613828
Br2CA	X.R..salsolinol	Br2CA	-0.0708537	0.0565081	130	130	0.212389	0.613946
age	X1.linoleoyl.GPC..18.2.	age	-0.0851928	0.0679035	130	130	0.213825	0.613946
Br2CA	X1.palmitoyl.2.linoleoyl.GPC..16.0.18.2.	Br2CA	0.0889846	0.071225	130	130	0.214069	0.613946
Br2CA	X2..deoxyinosine	Br2CA	-0.0768636	0.0615617	130	130	0.214484	0.613946
Br2CA	X2..deoxyuridine	Br2CA	-0.0740091	0.059302	130	130	0.214672	0.613946
age	X2.oxindole.3.acetate	age	-0.0987088	0.0786773	130	130	0.213881	0.613946
Creatinine	X3.formylindole	Creatinine	0.0742939	0.0593842	130	130	0.214146	0.613946
Br2CA	X3.methylxanthine	Br2CA	-0.0544227	0.0434829	130	130	0.213751	0.613946
age	X4.acetamidophenol	age	-0.09221	0.0731503	130	130	0.211578	0.613946
Creatinine	androstenediol..3beta.17beta..disulfate..2.	Creatinine	0.0418892	0.0332829	130	130	0.210937	0.613946
age	betaine	age	-0.064737	0.05121	130	130	0.210473	0.613946
Creatinine	eicosenoate..20.1.	Creatinine	-0.049158	0.0391455	130	130	0.211753	0.613946
Br2CA	glycine	Br2CA	-0.0559388	0.0444917	130	130	0.211635	0.613946
Creatinine	kynurenate	Creatinine	0.0825733	0.0655016	130	130	0.210215	0.613946
Creatinine	maleate	Creatinine	-0.037782	0.0300182	130	130	0.210908	0.613946
Br2CA	maltose	Br2CA	-0.101191	0.0810113	130	130	0.214124	0.613946
Br2CA	N.formylphenylalanine	Br2CA	-0.0358157	0.0287015	130	130	0.214622	0.613946
age	N.methylphenylalanine	age	0.10375	0.0826311	130	130	0.213538	0.613946
Br2CA	imidazole.lactate	Br2CA	-0.0568051	0.045584	130	130	0.215283	0.614894
age	heptenedioate..C7.1.DC..	age	0.0317961	0.0254361	130	130	0.215647	0.615094
age	trigonelline..N..methylnicotinate.	age	-0.133459	0.106854	130	130	0.21591	0.615094
Creatinine	X3.methylhistidine	Creatinine	0.103474	0.0834597	130	130	0.217585	0.617607
Br2CA	coprostanol	Br2CA	-0.0478105	0.0385489	130	130	0.217624	0.617607
age	malonate	age	-0.04945	0.0395637	130	130	0.217633	0.617607
Br2CA	X1.oleoyl.2.linoleoyl.GPC..18.1.18.2..	Br2CA	0.119833	0.0968863	130	130	0.218623	0.61962
age	X2.hydroxyarachidate.	age	-0.0729711	0.0588607	130	130	0.219401	0.619908
age	X5.methylhexanoate..i7.0.	age	0.0433698	0.0351519	130	130	0.219756	0.619908
age	glycylisoleucine	age	-0.0501902	0.0405206	130	130	0.219709	0.619908
age	glycylleucine	age	-0.048308	0.0389984	130	130	0.219849	0.619908
Creatinine	N.methylproline	Creatinine	0.149214	0.121202	130	130	0.220847	0.621924
Br2CA	N.acetyl.beta.alanine	Br2CA	-0.0714792	0.0581488	130	130	0.221446	0.622817
Creatinine	pipecolate	Creatinine	0.12684	0.103424	130	130	0.222612	0.625299
Br2CA	glycerol.3.phosphate	Br2CA	-0.0645696	0.0527196	130	130	0.22312	0.625928
Creatinine	X1.methyladenine	Creatinine	0.0446168	0.0366362	130	130	0.226382	0.62789
age	X1.palmitoyl.2.arachidonoyl.GPC..16.0.20.4n6.	age	0.0535914	0.0438483	130	130	0.225638	0.62789
Br2CA	X2.4.dihydroxyhydrocinnamate	Br2CA	-0.0792373	0.065067	130	130	0.225976	0.62789
Br2CA	X4.imidazoleacetate	Br2CA	-0.0676631	0.0555618	130	130	0.226226	0.62789
Br2CA	gamma.glutamyl.alpha.lysine	Br2CA	-0.0483882	0.0396365	130	130	0.224871	0.62789
Br2CA	isovalerylglycine	Br2CA	-0.0418539	0.0343271	130	130	0.225396	0.62789
Br2CA	N.isobutyryl.phenylalanine	Br2CA	-0.075594	0.0621137	130	130	0.22614	0.62789
age	tryptophan.betaine	age	-0.0702861	0.0573943	130	130	0.224733	0.62789
Br2CA	valine.betaine	Br2CA	-0.03579	0.0292759	130	130	0.224323	0.62789
Creatinine	X1.methylguanidine	Creatinine	0.034608	0.0285165	130	130	0.227783	0.628927
Br2CA	X2S.3R.dihydroxybutyrate	Br2CA	-0.0418377	0.0346615	130	130	0.229926	0.628927
age	X3.hydroxymyristate	age	-0.0534457	0.0440515	130	130	0.229051	0.628927
age	allantoin	age	-0.0888928	0.073344	130	130	0.229496	0.628927
Creatinine	caprylate..8.0.	Creatinine	-0.105162	0.0867461	130	130	0.22792	0.628927
Br2CA	erucoylcarnitine..C22.1..	Br2CA	-0.065058	0.0539029	130	130	0.230179	0.628927
Br2CA	linoleoyl.linoleoyl.glycerol..18.2.18.2...1..	Br2CA	0.0866319	0.0717716	130	130	0.23001	0.628927
Br2CA	m.tyramine	Br2CA	-0.0817653	0.0676647	130	130	0.229377	0.628927
age	N.carbamoylputrescine	age	0.0687145	0.056677	130	130	0.229413	0.628927
Br2CA	N.oleoyl.sphingosine..d18.1.18.1..	Br2CA	-0.0743174	0.0614199	130	130	0.229186	0.628927
Br2CA	oleoyl.oleoyl.glycerol..18.1.18.1...2..	Br2CA	0.0877744	0.0724806	130	130	0.228334	0.628927
age	spermidine	age	0.0779809	0.0639935	130	130	0.227125	0.628927
age	X5alpha.pregnan.3beta.20alpha.diol.monosulfate..1.	age	-0.0668571	0.0553508	130	130	0.231163	0.630836
age	caprylate..8.0.	age	-0.0996436	0.0827	130	130	0.232387	0.633391
Creatinine	X4.hydroxycyclohexylcarboxylic.acid	Creatinine	-0.059991	0.0500513	130	130	0.233241	0.634335
Br2CA	choline	Br2CA	-0.0638415	0.0533838	130	130	0.234155	0.634335
age	dodecanedioate..C12.DC.	age	-0.0839536	0.0699317	130	130	0.234172	0.634335
Br2CA	gamma.glutamylisoleucine.	Br2CA	-0.0565387	0.0471771	130	130	0.233439	0.634335
Creatinine	palmitoyl.sphingomyelin..d18.1.16.0.	Creatinine	0.0718992	0.060048	130	130	0.233646	0.634335
Creatinine	caffeate	Creatinine	0.0995077	0.0832926	130	130	0.234982	0.635748
Br2CA	X1.palmitoyl.2.alpha.linolenoyl.GPC..16.0.18.3n3..	Br2CA	0.0708291	0.059397	130	130	0.235491	0.636344
Br2CA	X3.5.dihydroxyphenylpropionate	Br2CA	-0.113568	0.0955704	130	130	0.23725	0.636419
age	linolenate..alpha.or.gamma...18.3n3.or.6..	age	-0.0798743	0.0669285	130	130	0.236669	0.636419
Creatinine	lysylleucine	Creatinine	0.0538094	0.0451645	130	130	0.236099	0.636419
Br2CA	methylurea	Br2CA	-0.0912024	0.0766121	130	130	0.236814	0.636419
age	N.stearoyl.sphinganine..d18.0.18.0..	age	-0.0948782	0.0793947	130	130	0.236147	0.636419
Br2CA	vanillic.acid.glycine	Br2CA	-0.0392096	0.0329822	130	130	0.237	0.636419
Br2CA	saccharopine	Br2CA	-0.0755736	0.0636442	130	130	0.23757	0.636502
age	linolenoyl.linolenoyl.glycerol..18.3.18.3...1..	age	-0.138052	0.116414	130	130	0.238074	0.637079
Creatinine	X1.3.7.trimethylurate	Creatinine	-0.0731083	0.0621893	130	130	0.242315	0.638845
age	X1.palmitoyl.2.linoleoyl.GPE..16.0.18.2.	age	0.0519305	0.0444579	130	130	0.245148	0.638845
Creatinine	X2.3.quinolinediol	Creatinine	-0.0754324	0.063951	130	130	0.24067	0.638845
Creatinine	X3.hydroxyadipate.	Creatinine	0.0339237	0.0286949	130	130	0.23973	0.638845
Br2CA	X5.acetylamino.6.formylamino.3.methyluracil	Br2CA	-0.0506493	0.0431168	130	130	0.243432	0.638845
Br2CA	anserine	Br2CA	-0.0729146	0.0626586	130	130	0.247035	0.638845
Creatinine	choline	Creatinine	0.0652556	0.0552129	130	130	0.239646	0.638845
Creatinine	diglycerol	Creatinine	0.0630082	0.0540919	130	130	0.246915	0.638845
Br2CA	eicosanoylsphingosine..d20.1..	Br2CA	-0.0695575	0.0590484	130	130	0.241501	0.638845
Creatinine	glutamate	Creatinine	0.0300799	0.0258101	130	130	0.246379	0.638845
Creatinine	glutamate..gamma.methyl.ester	Creatinine	0.055329	0.0470567	130	130	0.242325	0.638845
Br2CA	glycerate	Br2CA	-0.0597569	0.0508247	130	130	0.242143	0.638845
age	glycerophosphoglycerol	age	0.0430473	0.0368385	130	130	0.246649	0.638845
age	heptadecasphingosine..d17.1.	age	-0.102048	0.0862955	130	130	0.241033	0.638845
age	kynurenate	age	0.0806914	0.068858	130	130	0.245157	0.638845
Br2CA	lactobacillic.acid	Br2CA	0.051765	0.0441066	130	130	0.242965	0.638845
age	linoleoyl.linoleoyl.glycerol..18.2.18.2...1..	age	-0.0865265	0.0735548	130	130	0.24353	0.638845
age	lithocholate	age	0.0366548	0.0311643	130	130	0.243621	0.638845
age	N.methylpipecolate	age	0.0425097	0.0363053	130	130	0.24402	0.638845
Br2CA	N1.N12.diacetylspermine	Br2CA	-0.101764	0.0869843	130	130	0.244458	0.638845
Creatinine	N2.methylarginine	Creatinine	0.0274934	0.023505	130	130	0.245505	0.638845
age	phytosphingosine	age	-0.061646	0.0525511	130	130	0.243151	0.638845
Br2CA	pyridoxal	Br2CA	-0.0349207	0.029711	130	130	0.24231	0.638845
Br2CA	skatol	Br2CA	0.0726142	0.0623959	130	130	0.247136	0.638845
Br2CA	threonine	Br2CA	-0.0353286	0.0300471	130	130	0.242766	0.638845
Br2CA	trigonelline..N..methylnicotinate.	Br2CA	-0.129685	0.110566	130	130	0.243269	0.638845
Creatinine	undecanedioate..C11.DC.	Creatinine	-0.0314511	0.0269591	130	130	0.24621	0.638845
Creatinine	uracil	Creatinine	0.0589457	0.0503049	130	130	0.243852	0.638845
Br2CA	urate	Br2CA	-0.0687118	0.0587331	130	130	0.244615	0.638845
age	choline	age	-0.0586817	0.0505905	130	130	0.248436	0.639956
Creatinine	choline.phosphate	Creatinine	0.104964	0.0904819	130	130	0.248386	0.639956
Creatinine	putrescine	Creatinine	0.10868	0.0935888	130	130	0.247906	0.639956
Br2CA	X4.guanidinobutanoate	Br2CA	0.0506833	0.04368	130	130	0.248766	0.640057
Creatinine	glycylisoleucine	Creatinine	0.0415725	0.03592	130	130	0.249934	0.642313
age	isobutyrylglycine	age	0.0403205	0.034856	130	130	0.251267	0.644988
Br2CA	X1.palmitoyl.GPE..16.0.	Br2CA	-0.0451477	0.0392367	130	130	0.252328	0.645721
Br2CA	campesterol	Br2CA	-0.0480125	0.0417449	130	130	0.252432	0.645721
Creatinine	phenylpyruvate	Creatinine	0.0513018	0.0444132	130	130	0.251924	0.645721
Creatinine	threonylphenylalanine	Creatinine	0.0479942	0.0417492	130	130	0.252843	0.646024
Creatinine	carotene.diol..2.	Creatinine	0.0407232	0.0354908	130	130	0.253544	0.647067
age	cinnamate	age	-0.121014	0.105415	130	130	0.25535	0.650327
age	linoleoyl.linoleoyl.glycerol..18.2.18.2...2..	age	-0.0851287	0.0742134	130	130	0.255412	0.650327
Br2CA	X5alpha.androstan.3beta.17alpha.diol.monosulfate..1.	Br2CA	-0.0509189	0.0446074	130	130	0.256051	0.651203
Br2CA	cytidine	Br2CA	-0.0634503	0.0557339	130	130	0.257354	0.651299
Br2CA	mead.acid..20.3n9.	Br2CA	-0.115719	0.10165	130	130	0.257275	0.651299
Br2CA	N.monomethylarginine	Br2CA	-0.0501686	0.0440828	130	130	0.257566	0.651299
Creatinine	phenylacetylphenylalanine	Creatinine	0.0569857	0.0499856	130	130	0.256661	0.651299
Br2CA	uridine	Br2CA	-0.0455513	0.0400027	130	130	0.257306	0.651299
Creatinine	X2.acetamidobutanoate	Creatinine	0.0508955	0.0448043	130	130	0.258517	0.652356
Br2CA	diacylglycerol..16.1.18.2..2...16.0.18.3..1...	Br2CA	0.0472147	0.0415884	130	130	0.258576	0.652356
age	X2.3.dimethylsuccinate	age	-0.0370507	0.0325807	130	130	0.259517	0.653237
Br2CA	creatinine	Br2CA	-0.0770051	0.0679254	130	130	0.259363	0.653237
Br2CA	X1.methyl.beta.carboline.3.carboxylic.acid	Br2CA	0.162934	0.144975	130	130	0.263674	0.658439
Creatinine	androstenediol..3beta.17beta..disulfate..1.	Creatinine	0.0393983	0.0349917	130	130	0.262973	0.658439
age	branched.chain.14.0.dicarboxylic.acid..	age	-0.0487468	0.0433629	130	130	0.263247	0.658439
Br2CA	flavin.adenine.dinucleotide..FAD.	Br2CA	-0.0302693	0.0269124	130	130	0.26332	0.658439
Br2CA	glucuronate	Br2CA	-0.0524155	0.0465035	130	130	0.262169	0.658439
age	N2.acetyllysine	age	0.043984	0.0390205	130	130	0.26356	0.658439
Creatinine	ximenoylcarnitine..C26.1..	Creatinine	0.0275666	0.0245192	130	130	0.263308	0.658439
age	X1.oleoyl.2.linoleoyl.GPC..18.1.18.2..	age	-0.102831	0.0918167	130	130	0.265026	0.660329
age	N.acetylaspartate..NAA.	age	0.0433219	0.0385514	130	130	0.26503	0.660329
age	X4.ureidobutyrate	age	0.0577905	0.0515537	130	130	0.26632	0.662793
Br2CA	X3.dehydrodeoxycholate	Br2CA	-0.0556492	0.050016	130	130	0.268881	0.666159
Creatinine	X5.hydroxymethylfurfural	Creatinine	0.0414566	0.0372255	130	130	0.268619	0.666159
Br2CA	dimethylmalonic.acid	Br2CA	-0.0259894	0.0233845	130	130	0.268857	0.666159
Creatinine	glycocholate	Creatinine	-0.103289	0.0928298	130	130	0.268212	0.666159
Creatinine	X1.palmitoyl.2.alpha.linolenoyl.GPC..16.0.18.3n3..	Creatinine	0.0679042	0.0614322	130	130	0.271275	0.667505
Br2CA	X1.palmitoyl.GPC..16.0.	Br2CA	0.0842353	0.0761361	130	130	0.270966	0.667505
age	X3.sulfo.L.alanine	age	-0.0655363	0.0588844	130	130	0.27021	0.667505
age	X6.oxolithocholate	age	-0.0537125	0.0484529	130	130	0.271543	0.667505
Creatinine	caproate..6.0.	Creatinine	-0.0710486	0.0642105	130	130	0.270782	0.667505
age	lysine	age	-0.036748	0.033138	130	130	0.27144	0.667505
Br2CA	palmitoyl.linoleoyl.glycerol..16.0.18.2...1..	Br2CA	0.0328225	0.0297097	130	130	0.271524	0.667505
Creatinine	X.R..salsolinol	Creatinine	0.0644328	0.0584442	130	130	0.272521	0.667598
age	X4.imidazoleacetate	age	-0.0727717	0.0658359	130	130	0.272792	0.667598
Creatinine	alanylleucine	Creatinine	0.0495787	0.044922	130	130	0.272072	0.667598
age	tyrosine	age	-0.0447597	0.0404601	130	130	0.272432	0.667598
age	gamma.glutamylalanine	age	-0.0640733	0.0580114	130	130	0.273258	0.667997
Creatinine	X1.2.dilinoleoyl.digalactosylglycerol..18.2.18.2..	Creatinine	0.0383062	0.0348395	130	130	0.273835	0.668037
Br2CA	N.acetyltaurine	Br2CA	-0.103305	0.0939323	130	130	0.27388	0.668037
Br2CA	serotonin	Br2CA	-0.0477103	0.0435067	130	130	0.275284	0.670719
age	isoleucine	age	-0.0439542	0.0400035	130	130	0.275697	0.670983
age	X1.2.dilinoleoyl.galactosylglycerol..18.2.18.2..	age	-0.0619666	0.057008	130	130	0.280903	0.671619
Creatinine	X1.linoleoyl.GPC..18.2.	Creatinine	0.0791815	0.0730798	130	130	0.280853	0.671619
age	X2.hydroxynervonate.	age	-0.0634645	0.0579209	130	130	0.277093	0.671619
Br2CA	X3.hydroxyoctanoate	Br2CA	-0.0417638	0.0385551	130	130	0.281031	0.671619
Br2CA	X4.hydroxybenzyl.alcohol	Br2CA	-0.043966	0.0403681	130	130	0.278554	0.671619
Creatinine	X5.6.dihydrouridine	Creatinine	0.0489243	0.0447426	130	130	0.276437	0.671619
age	adenine	age	-0.0561055	0.0516793	130	130	0.281438	0.671619
Br2CA	chenodeoxycholic.acid.sulfate..1.	Br2CA	-0.0888542	0.0814506	130	130	0.277639	0.671619
Br2CA	dihomo.linoleate..20.2n6.	Br2CA	-0.0599295	0.0553821	130	130	0.281463	0.671619
Creatinine	glycine	Creatinine	0.0501735	0.0461138	130	130	0.279248	0.671619
Creatinine	isovalerylglycine	Creatinine	0.0386892	0.035564	130	130	0.279056	0.671619
age	methionine	age	-0.0289914	0.0266174	130	130	0.280046	0.671619
Creatinine	myo.inositol	Creatinine	0.0693215	0.0639079	130	130	0.280281	0.671619
age	N.methylhydroxyproline..	age	0.0737622	0.068101	130	130	0.282352	0.671619
age	nicotinamide	age	-0.0804157	0.0742239	130	130	0.282354	0.671619
Creatinine	nicotinamide	Creatinine	0.0669671	0.0616094	130	130	0.279856	0.671619
age	phenylalanine	age	-0.0439399	0.0405083	130	130	0.281833	0.671619
age	proline	age	-0.0524283	0.04814	130	130	0.280074	0.671619
Br2CA	pyridoxate	Br2CA	-0.0379998	0.0348053	130	130	0.277304	0.671619
Br2CA	quinolinate	Br2CA	-0.0226216	0.0209076	130	130	0.281488	0.671619
age	tryptamine	age	-0.0847545	0.0777175	130	130	0.279278	0.671619
Br2CA	lithocholate	Br2CA	-0.0326757	0.0303031	130	130	0.283277	0.673087
age	X3.hydroxyquinine	age	0.0855038	0.079173	130	130	0.283746	0.673477
Creatinine	glycyrrhetinate	Creatinine	-0.081627	0.0758961	130	130	0.284401	0.674306
age	homocitrulline	age	0.0640344	0.0594792	130	130	0.285364	0.675489
Creatinine	N.alpha.acetylornithine	Creatinine	0.0458886	0.0427548	130	130	0.285513	0.675489
Br2CA	methionine	Br2CA	-0.0241735	0.022523	130	130	0.285845	0.675549
age	X2.hydroxylignocerate.	age	-0.0620436	0.0578899	130	130	0.287633	0.678746
Br2CA	acisoga	Br2CA	-0.0375177	0.0351624	130	130	0.288332	0.678746
Br2CA	feruloylputrescine	Br2CA	-0.0416514	0.0390213	130	130	0.288151	0.678746
Br2CA	N.propionylalanine	Br2CA	-0.0526435	0.0493646	130	130	0.288429	0.678746
Br2CA	eicosenoate..20.1.	Br2CA	-0.0402977	0.0378278	130	130	0.288999	0.679362
Creatinine	X1.palmitoyl.GPC..16.0.	Creatinine	0.083636	0.0788539	130	130	0.291149	0.682962
Br2CA	taurine	Br2CA	-0.129326	0.121924	130	130	0.291095	0.682962
age	X3.methylurate.	age	0.0481935	0.0455319	130	130	0.293418	0.684667
Creatinine	X4.ureidobutyrate	Creatinine	0.0554408	0.0524218	130	130	0.292548	0.684667
Creatinine	malonylcarnitine	Creatinine	0.0343009	0.0325148	130	130	0.293739	0.684667
age	nonenedioate..C9.1.DC..	age	-0.0267551	0.0252411	130	130	0.292776	0.684667
Creatinine	stearate..18.0.	Creatinine	-0.0489368	0.0463345	130	130	0.293147	0.684667
Br2CA	tryptophan.betaine	Br2CA	-0.0516812	0.0489627	130	130	0.293739	0.684667
Creatinine	X1.linolenoylglycerol..18.3.	Creatinine	-0.0899113	0.0853277	130	130	0.294184	0.684979
Creatinine	X1.2.dilinolenoyl.digalactosylglycerol..18.3.18.3.	Creatinine	0.0489803	0.0466384	130	130	0.295911	0.68689
Creatinine	homostachydrine.	Creatinine	0.0486647	0.0463004	130	130	0.295939	0.68689
Creatinine	N.acetylarginine	Creatinine	0.0390801	0.0372038	130	130	0.295936	0.68689
Creatinine	O.acetylhomoserine	Creatinine	0.0613414	0.0585264	130	130	0.296977	0.688573
age	theobromine	age	0.063186	0.0602127	130	130	0.297841	0.689853
Br2CA	stigmastadienone	Br2CA	-0.0305315	0.0292802	130	130	0.299221	0.692321
Br2CA	behenoylcarnitine..C22..	Br2CA	-0.0489569	0.0469705	130	130	0.299656	0.6926
age	X1.carboxyethylleucine	age	0.0288198	0.027783	130	130	0.301726	0.693251
age	X1.palmitoyl.2.oleoyl.GPE..16.0.18.1.	age	0.0416528	0.0399561	130	130	0.300772	0.693251
age	methylsuccinate	age	-0.0529247	0.0508304	130	130	0.301507	0.693251
age	N.acetylneuraminate	age	-0.0938042	0.0899988	130	130	0.300913	0.693251
Br2CA	suberate..C8.DC.	Br2CA	-0.0257698	0.0248071	130	130	0.301576	0.693251
Creatinine	tartarate	Creatinine	0.0721084	0.0695282	130	130	0.301823	0.693251
age	X1.2.dilinoleoyl.GPC..18.2.18.2.	age	-0.106195	0.102656	130	130	0.303048	0.694912
Creatinine	deoxymugineic.acid	Creatinine	0.0708023	0.0684483	130	130	0.303177	0.694912
Creatinine	X2.hydroxyhippurate..salicylurate.	Creatinine	0.0337816	0.032759	130	130	0.304565	0.695924
Creatinine	X7.ketodeoxycholate	Creatinine	0.0883191	0.0856316	130	130	0.304488	0.695924
age	N6.N6.dimethyllysine	age	-0.0993392	0.0960433	130	130	0.304476	0.695924
Creatinine	theobromine	Creatinine	0.0542311	0.0526015	130	130	0.305164	0.696569
Br2CA	tricarballylate	Br2CA	-0.0660433	0.0641934	130	130	0.305748	0.697181
Br2CA	saccharin	Br2CA	0.10947	0.10641	130	130	0.30636	0.697855
age	N.formylphenylalanine	age	0.0282377	0.0275117	130	130	0.308253	0.701443
Creatinine	N.acetylglycine	Creatinine	0.0568742	0.0556709	130	130	0.30934	0.702467
Creatinine	N1.Methyl.2.pyridone.5.carboxamide	Creatinine	0.0481205	0.0471064	130	130	0.309174	0.702467
Br2CA	lithocholate.sulfate..1.	Br2CA	-0.0482636	0.047292	130	130	0.309666	0.702482
Br2CA	X3.methylhistidine	Br2CA	-0.082018	0.0806452	130	130	0.311302	0.7033
Br2CA	D.urobilin	Br2CA	-0.0760339	0.0746314	130	130	0.310404	0.7033
age	N.acetyl.1.methylhistidine.	age	0.0555451	0.0546002	130	130	0.311107	0.7033
Creatinine	taurochenodeoxycholate	Creatinine	-0.0589996	0.057994	130	130	0.311091	0.7033
Creatinine	arabonate.xylonate	Creatinine	0.0914381	0.0899484	130	130	0.311669	0.703407
Creatinine	glutamine	Creatinine	0.034873	0.0343104	130	130	0.312041	0.703529
age	eicosanoylsphingosine..d20.1..	age	0.066645	0.0656389	130	130	0.313384	0.705113
Br2CA	phenylacetylphenylalanine	Br2CA	-0.0489363	0.0483007	130	130	0.313151	0.705113
Br2CA	tartronate..hydroxymalonate.	Br2CA	0.0367031	0.0363431	130	130	0.314697	0.707346
Creatinine	N.methyl.GABA	Creatinine	-0.0514088	0.0509664	130	130	0.31521	0.707777
age	deoxycholic.acid.3.sulfate	age	-0.111928	0.110532	130	130	0.315617	0.70797
age	hexadecatrienoate..16.3n3.	age	-0.0868694	0.0860216	130	130	0.315976	0.708056
age	X1.methylhistamine	age	-0.0688325	0.0683809	130	130	0.317501	0.709065
age	X1.palmitoyl.GPE..16.0.	age	0.039536	0.0392388	130	130	0.317111	0.709065
Br2CA	homostachydrine.	Br2CA	-0.044859	0.0446801	130	130	0.317957	0.709065
Br2CA	isoleucylglycine	Br2CA	-0.0292076	0.0291017	130	130	0.317683	0.709065
Br2CA	linolenoyl.linolenoyl.glycerol..18.3.18.3...1..	Br2CA	0.123184	0.122842	130	130	0.318034	0.709065
age	beta.hydroxyisovalerate	age	-0.0414758	0.0414579	130	130	0.320654	0.714184
Creatinine	linolenate..alpha.or.gamma...18.3n3.or.6..	Creatinine	-0.0710835	0.0713832	130	130	0.321442	0.715216
age	flavin.mononucleotide..FMN.	age	0.039932	0.0401324	130	130	0.321786	0.715261
age	ceramide..d18.1.14.0..d16.1.16.0..	age	-0.0482605	0.0485333	130	130	0.323437	0.718205
Br2CA	taurocholate	Br2CA	0.0651504	0.0657798	130	130	0.324068	0.718883
age	X3.hydroxystachydrine.	age	-0.100794	0.102287	130	130	0.326458	0.723304
age	eicosenoate..20.1.	age	-0.0362568	0.0367029	130	130	0.326717	0.723304
Br2CA	gluconate	Br2CA	0.104182	0.106117	130	130	0.328346	0.726181
Creatinine	gamma.CEHC	Creatinine	0.0510756	0.052053	130	130	0.328698	0.726231
Creatinine	X3.hydroxy.3.methylglutarate	Creatinine	0.0519529	0.0530947	130	130	0.330107	0.72644
Creatinine	levulinate..4.oxovalerate.	Creatinine	0.0521051	0.0532753	130	130	0.33011	0.72644
Creatinine	p.cresol.sulfate	Creatinine	0.070226	0.0717264	130	130	0.32966	0.72644
Creatinine	sedoheptulose	Creatinine	0.0532544	0.0543279	130	130	0.329538	0.72644
age	X1.methyl.beta.carboline.3.carboxylic.acid	age	0.157969	0.161261	130	130	0.330672	0.726951
Creatinine	deoxycarnitine	Creatinine	0.0549161	0.0563549	130	130	0.331919	0.728965
Creatinine	X3.hydroxyoctanoate	Creatinine	0.038846	0.0399201	130	130	0.332585	0.729327
Br2CA	vanillate	Br2CA	0.03393	0.034845	130	130	0.332745	0.729327
Creatinine	histidine	Creatinine	0.0400823	0.0412344	130	130	0.333099	0.729377
Creatinine	X1.methyl.5.imidazoleacetate	Creatinine	0.0439575	0.0453479	130	130	0.334472	0.731369
age	X3.hydroxybehenate.	age	-0.0476811	0.0491202	130	130	0.335004	0.731369
age	ethylmalonate	age	0.0347345	0.0358647	130	130	0.334798	0.731369
Br2CA	linoleoyl.linolenoyl.glycerol..18.2.18.3...1..	Br2CA	0.093911	0.0972566	130	130	0.336317	0.732927
age	N6.methyllysine	age	-0.0578382	0.059764	130	130	0.336382	0.732927
age	xanthine	age	-0.0401994	0.0416101	130	130	0.337263	0.734122
Br2CA	alpha.tocopherol	Br2CA	-0.0243557	0.0252989	130	130	0.337778	0.734518
Creatinine	X1.carboxyethylleucine	Creatinine	0.0287615	0.0303215	130	130	0.344803	0.735067
Creatinine	X2..deoxyadenosine	Creatinine	0.0509652	0.0535612	130	130	0.343296	0.735067
Creatinine	X4.methylcatechol.sulfate	Creatinine	0.0538281	0.0563559	130	130	0.341473	0.735067
age	X5.hydroxy.2.indolecarboxylic.acid	age	0.0686796	0.0714542	130	130	0.339704	0.735067
Creatinine	X5.methyluridine..ribothymidine.	Creatinine	0.0524029	0.0551783	130	130	0.344248	0.735067
Br2CA	X7.methylguanine	Br2CA	-0.103142	0.108575	130	130	0.344373	0.735067
age	adenosine	age	-0.0505316	0.0526541	130	130	0.340743	0.735067
Creatinine	anserine	Creatinine	0.0615271	0.0648835	130	130	0.345028	0.735067
Br2CA	ectoine	Br2CA	-0.0704836	0.0744012	130	130	0.345536	0.735067
Creatinine	erucate..22.1n9.	Creatinine	-0.0683464	0.0717049	130	130	0.342621	0.735067
Br2CA	gamma.CEHC	Br2CA	0.047767	0.0502326	130	130	0.3438	0.735067
Creatinine	gamma.glutamyl.epsilon.lysine	Creatinine	0.0371103	0.0390909	130	130	0.344742	0.735067
Creatinine	glucuronate	Creatinine	0.0457963	0.0481726	130	130	0.343867	0.735067
age	gulonate.	age	-0.0483507	0.0508977	130	130	0.345578	0.735067
age	heptadecatrienoate..17.3..	age	-0.0485152	0.0509133	130	130	0.343848	0.735067
age	lactosyl.N.palmitoyl.sphingosine..d18.1.16.0.	age	0.0439817	0.045796	130	130	0.340072	0.735067
Creatinine	N.carboxymethylalanine	Creatinine	0.0609916	0.0643706	130	130	0.345698	0.735067
age	N.methylhydantoin	age	-0.0539124	0.0565542	130	130	0.34241	0.735067
Br2CA	phenylpropionylglycine	Br2CA	-0.0426355	0.0448325	130	130	0.343771	0.735067
Creatinine	pseudouridine	Creatinine	0.0502467	0.0530153	130	130	0.34559	0.735067
age	riboflavin..Vitamin.B2.	age	-0.0405613	0.0423683	130	130	0.341673	0.735067
age	sphingosine	age	-0.0903227	0.0937161	130	130	0.33853	0.735067
Br2CA	sucralose	Br2CA	-0.114	0.120364	130	130	0.345622	0.735067
Creatinine	betaine	Creatinine	0.0524331	0.0554422	130	130	0.346265	0.735563
age	bilirubin..Z.Z.	age	0.0508839	0.0537197	130	130	0.34694	0.735579
age	cholesterol	age	0.0392769	0.0415777	130	130	0.346778	0.735579
age	X4.hydroxycyclohexylcarboxylic.acid	age	0.0463345	0.0489503	130	130	0.34731	0.735656
Br2CA	glycosyl.N.stearoyl.sphingosine..d18.1.18.0.	Br2CA	-0.050584	0.0536756	130	130	0.347929	0.735978
age	palmitoyl.linoleoyl.glycerol..16.0.18.2...2..	age	-0.0484955	0.0513312	130	130	0.348129	0.735978
Creatinine	glycerol	Creatinine	-0.0804477	0.0855686	130	130	0.349076	0.737272
Creatinine	homocitrulline	Creatinine	0.0464751	0.0494704	130	130	0.349918	0.738344
Creatinine	X3.hydroxybutyrate..BHBA.	Creatinine	0.073111	0.0781198	130	130	0.351311	0.739866
Creatinine	oleanolate	Creatinine	-0.0521941	0.0557279	130	130	0.351194	0.739866
Br2CA	X.12.or.13..methylmyristate..a15.0.or.i15.0.	Br2CA	-0.0436886	0.0472828	130	130	0.357647	0.742056
Creatinine	X1.oleoyl.GPC..18.1.	Creatinine	0.0841118	0.0908677	130	130	0.356533	0.742056
Br2CA	X1.palmitoyl.2.linoleoyl.GPE..16.0.18.2.	Br2CA	-0.043338	0.0469126	130	130	0.357491	0.742056
age	X2.hydroxystearate	age	-0.0498019	0.0535185	130	130	0.355406	0.742056
age	X2.oxo.1.pyrrolidinepropionate	age	0.0276967	0.0298789	130	130	0.35712	0.742056
age	X3.hydroxyhexanoate	age	-0.0521688	0.0563554	130	130	0.357702	0.742056
age	X3.ureidopropionate	age	-0.0691092	0.0742526	130	130	0.355292	0.742056
Creatinine	X5..2.Hydroxyethyl..4.methylthiazole	Creatinine	0.0714647	0.0769755	130	130	0.355135	0.742056
age	alpha.hydroxyisocaproate	age	-0.0868055	0.093331	130	130	0.355464	0.742056
age	alpha.hydroxyisovalerate	age	-0.0921609	0.0988232	130	130	0.35424	0.742056
age	androstenediol..3beta.17beta..monosulfate..2.	age	-0.0358789	0.0385414	130	130	0.355243	0.742056
age	fucose	age	-0.0305835	0.0329229	130	130	0.356151	0.742056
Br2CA	indolepropionate	Br2CA	-0.0477076	0.0513334	130	130	0.35469	0.742056
Br2CA	isovalerate..i5.0.	Br2CA	-0.0251122	0.027185	130	130	0.357735	0.742056
age	oleoyl.linoleoyl.glycerol..18.1.18.2...1.	age	-0.0648199	0.0698532	130	130	0.355346	0.742056
Creatinine	orotate	Creatinine	-0.0604174	0.0651941	130	130	0.35633	0.742056
Br2CA	X2..deoxyguanosine	Br2CA	-0.0560653	0.0607485	130	130	0.358083	0.742079
age	X3.hydroxymargaroylglycine	age	-0.0557479	0.0603662	130	130	0.359051	0.743151
age	N.acetylputrescine	age	-0.0974221	0.105962	130	130	0.359776	0.743151
age	N.succinyl.isoleucine	age	0.0322655	0.0350034	130	130	0.359789	0.743151
age	propionylglycine	age	-0.050916	0.0552193	130	130	0.359948	0.743151
Br2CA	glycerophosphoethanolamine	Br2CA	-0.0363141	0.039597	130	130	0.360981	0.744106
age	isovalerylphenylalanine.	age	0.044585	0.0484999	130	130	0.361411	0.744106
age	theophylline	age	0.0378514	0.0411955	130	130	0.361423	0.744106
Creatinine	gamma.tocotrienol	Creatinine	-0.0252695	0.0276075	130	130	0.362096	0.744796
Br2CA	deoxycholate	Br2CA	-0.0516432	0.0565183	130	130	0.362862	0.744982
Br2CA	piperine	Br2CA	-0.105637	0.115589	130	130	0.362841	0.744982
Creatinine	X4.cholesten.3.one	Creatinine	0.0508189	0.0558524	130	130	0.364757	0.746095
Creatinine	allantoin	Creatinine	0.0696607	0.0764463	130	130	0.364104	0.746095
age	benzoate	age	-0.043951	0.0482775	130	130	0.364492	0.746095
Creatinine	N.acetylthreonine	Creatinine	0.0434354	0.0476612	130	130	0.364162	0.746095
Creatinine	methyl.4.hydroxybenzoate	Creatinine	0.0303086	0.0333991	130	130	0.366315	0.748523
Br2CA	phenylpyruvate	Br2CA	-0.0389623	0.0429152	130	130	0.366963	0.748523
Br2CA	valylglycine	Br2CA	-0.0329942	0.036402	130	130	0.36668	0.748523
Br2CA	gamma.glutamylalanine	Br2CA	-0.0407837	0.0451492	130	130	0.368759	0.751267
Creatinine	N.acetylserotonin	Creatinine	-0.0379736	0.0420926	130	130	0.36899	0.751267
Br2CA	X1.3.7.trimethylurate	Br2CA	0.0536867	0.0600309	130	130	0.373126	0.751982
Br2CA	X3.dehydroshikimate	Br2CA	-0.0479969	0.0536363	130	130	0.373042	0.751982
Creatinine	X5.hydroxy.2.indolecarboxylic.acid	Creatinine	-0.0511573	0.0572678	130	130	0.37403	0.751982
age	X7.ketodeoxycholate	age	-0.0700721	0.0784625	130	130	0.373656	0.751982
Br2CA	ceramide..d18.2.24.1..d18.1.24.2..	Br2CA	-0.0417009	0.0464281	130	130	0.371033	0.751982
Br2CA	citrate	Br2CA	-0.0415206	0.0464601	130	130	0.373372	0.751982
Br2CA	dehydrolithocholate	Br2CA	-0.0391997	0.043817	130	130	0.373313	0.751982
Br2CA	deoxycholic.acid.3.sulfate	Br2CA	-0.102769	0.11422	130	130	0.370182	0.751982
age	heptanoate..7.0.	age	0.0537947	0.0600128	130	130	0.371887	0.751982
age	N.acetyl.3.methylhistidine.	age	0.0615641	0.0688041	130	130	0.373924	0.751982
Creatinine	N.acetylmethionine.sulfoxide	Creatinine	0.0493484	0.0550436	130	130	0.372183	0.751982
Creatinine	pyridoxal	Creatinine	0.0276027	0.0307448	130	130	0.371174	0.751982
Creatinine	stearoyl.linoleoyl.glycerol..18.0.18.2...2..	Creatinine	-0.048822	0.0547208	130	130	0.374115	0.751982
Creatinine	tryptophan	Creatinine	0.0329628	0.0366651	130	130	0.370716	0.751982
age	X3.hydroxyphenylacetate	age	0.052307	0.0586617	130	130	0.375588	0.75209
age	X7.ketolithocholate	age	-0.0594233	0.066607	130	130	0.375277	0.75209
age	formiminoglutamate	age	-0.0553698	0.0621659	130	130	0.376216	0.75209
Creatinine	mannose	Creatinine	-0.0459312	0.0515584	130	130	0.374834	0.75209
Br2CA	N.acetylarginine	Br2CA	-0.0319838	0.0358992	130	130	0.375012	0.75209
Br2CA	phenylalanylalanine	Br2CA	-0.0287528	0.0323605	130	130	0.376181	0.75209
age	X1.palmitoyl.2.alpha.linolenoyl.GPC..16.0.18.3n3..	age	-0.0499274	0.0562891	130	130	0.376909	0.752793
age	X2.linoleoylglycerol..18.2.	age	0.0534854	0.0601978	130	130	0.377537	0.752952
age	X3.carboxy.4.methyl.5.propyl.2.furanpropanoate..CMPF.	age	0.0396519	0.0448568	130	130	0.379674	0.752952
Creatinine	X3.methylurate.	Creatinine	0.0395527	0.0448117	130	130	0.379376	0.752952
Br2CA	X5alpha.androstan.3beta.17beta.diol.monosulfate..1.	Br2CA	-0.0438545	0.0497492	130	130	0.379883	0.752952
Creatinine	ciliatine..2.aminoethylphosphonate.	Creatinine	0.0583088	0.0661721	130	130	0.380062	0.752952
Creatinine	glutarate..C5.DC.	Creatinine	0.0520113	0.058846	130	130	0.37865	0.752952
Creatinine	inosine	Creatinine	0.0492024	0.0556277	130	130	0.378266	0.752952
Creatinine	N6.N6.N6.trimethyllysine	Creatinine	0.0591261	0.0669629	130	130	0.379167	0.752952
Creatinine	oleoyl.oleoyl.glycerol..18.1.18.1...2..	Creatinine	0.0663281	0.074964	130	130	0.37808	0.752952
Creatinine	X.14.or.15..methylpalmitate..a17.0.or.i17.0.	Creatinine	0.0537832	0.0614946	130	130	0.383708	0.753393
Br2CA	X1.stearoyl.GPI..18.0.	Br2CA	0.0304677	0.034666	130	130	0.381262	0.753393
age	glycocholenate.sulfate.	age	-0.0332262	0.0379075	130	130	0.38404	0.753393
Br2CA	histidine	Br2CA	-0.0349135	0.0398282	130	130	0.382576	0.753393
Creatinine	indoleacetate	Creatinine	0.0613291	0.0698621	130	130	0.381838	0.753393
Creatinine	methionine	Creatinine	0.0204609	0.0233437	130	130	0.382955	0.753393
age	oleanolate	age	0.0541438	0.0614959	130	130	0.381582	0.753393
Creatinine	p.hydroxybenzaldehyde	Creatinine	0.0668177	0.0764266	130	130	0.383804	0.753393
age	palmitoyl.sphingomyelin..d18.1.16.0.	age	0.0499578	0.0568967	130	130	0.382865	0.753393
age	sphinganine	age	-0.0625021	0.0709787	130	130	0.38156	0.753393
Br2CA	syringic.acid	Br2CA	0.0497311	0.0568331	130	130	0.384043	0.753393
Creatinine	X2.4.dihydroxyhydrocinnamate	Creatinine	0.0586662	0.0674144	130	130	0.386103	0.753414
age	X2.hydroxypalmitate	age	-0.0449059	0.0513597	130	130	0.385115	0.753414
age	caffeine	age	0.0531547	0.060846	130	130	0.385447	0.753414
Br2CA	methylphosphate	Br2CA	-0.0788499	0.0905533	130	130	0.38567	0.753414
Creatinine	methylurea	Creatinine	0.0691391	0.0793992	130	130	0.38606	0.753414
Br2CA	N.acetylcitrulline	Br2CA	-0.0366817	0.0420497	130	130	0.385022	0.753414
Br2CA	hexadecasphingosine..d16.1..	Br2CA	-0.0590218	0.0680092	130	130	0.38757	0.754971
age	maltotriose	age	-0.0762542	0.0876803	130	130	0.387702	0.754971
Creatinine	N.acetylproline	Creatinine	-0.0449301	0.0518064	130	130	0.387928	0.754971
age	X2.isopropylmalate	age	-0.0561046	0.0648085	130	130	0.389556	0.755481
Creatinine	gamma.glutamylglutamine	Creatinine	0.0513157	0.0594198	130	130	0.389915	0.755481
Br2CA	hesperetin	Br2CA	-0.0851717	0.0987643	130	130	0.390246	0.755481
Creatinine	linoleoyl.linoleoyl.glycerol..18.2.18.2...1..	Creatinine	-0.064139	0.0743398	130	130	0.390128	0.755481
age	N.acetylleucine	age	-0.0670664	0.0773627	130	130	0.389083	0.755481
Creatinine	tryptophan.betaine	Creatinine	0.0438723	0.0507476	130	130	0.389381	0.755481
Br2CA	X1..1.enyl.palmitoyl..2.oleoyl.GPE..P.16.0.18.1..	Br2CA	0.0280871	0.0330595	130	130	0.397377	0.757022
Creatinine	X1..1.enyl.stearoyl..GPE..P.18.0..	Creatinine	-0.0396438	0.0464752	130	130	0.395444	0.757022
age	X1.carboxyethylphenylalanine	age	0.0354273	0.0416349	130	130	0.397734	0.757022
age	X1.linoleoyl.GPE..18.2..	age	-0.0554789	0.0648976	130	130	0.395472	0.757022
age	X1.methylxanthine	age	-0.054574	0.0641162	130	130	0.397502	0.757022
Br2CA	adenine	Br2CA	-0.0463063	0.0543751	130	130	0.396202	0.757022
age	biotin	age	0.029204	0.034141	130	130	0.395229	0.757022
age	ceramide..d18.2.24.1..d18.1.24.2..	age	-0.0400756	0.0468396	130	130	0.395209	0.757022
Br2CA	cysteine.s.sulfate	Br2CA	-0.0367988	0.0428724	130	130	0.39259	0.757022
age	diaminopimelate	age	-0.0461736	0.0535853	130	130	0.391876	0.757022
age	docosatrienoate..22.3n3.	age	0.0741824	0.086492	130	130	0.393991	0.757022
age	feruloylputrescine	age	-0.0349625	0.0406391	130	130	0.392528	0.757022
Creatinine	feruloylputrescine	Creatinine	0.0345775	0.040425	130	130	0.394225	0.757022
Creatinine	flavin.adenine.dinucleotide..FAD.	Creatinine	0.0238388	0.0278916	130	130	0.394701	0.757022
age	isovalerate..i5.0.	age	0.0251848	0.0296087	130	130	0.397908	0.757022
Br2CA	N.methylphenylalanine	Br2CA	0.0665985	0.0775067	130	130	0.39213	0.757022
Br2CA	pterin	Br2CA	-0.0409615	0.0481481	130	130	0.396757	0.757022
Creatinine	tartronate..hydroxymalonate.	Creatinine	0.0319875	0.0376099	130	130	0.396828	0.757022
Creatinine	taurocholate	Creatinine	-0.0578729	0.06807	130	130	0.396991	0.757022
age	valine	age	-0.0414721	0.0485772	130	130	0.396191	0.757022
Creatinine	propionylglycine	Creatinine	0.0425314	0.0502597	130	130	0.399478	0.759353
Br2CA	N.stearoyl.sphinganine..d18.0.18.0..	Br2CA	-0.0518292	0.061318	130	130	0.400191	0.760052
Creatinine	X1..1.enyl.palmitoyl..2.oleoyl.GPE..P.16.0.18.1..	Creatinine	-0.0288453	0.0342337	130	130	0.401248	0.761054
Creatinine	X1.carboxyethylvaline	Creatinine	0.0228737	0.0271603	130	130	0.401408	0.761054
age	X1.3.7.trimethylurate	age	0.0526399	0.0624188	130	130	0.401926	0.761381
age	X3b.hydroxy.5.cholenoic.acid	age	-0.0317039	0.0377096	130	130	0.403388	0.761534
Br2CA	X4.cholesten.3.one	Br2CA	-0.0453518	0.0540021	130	130	0.402725	0.761534
Creatinine	dodecenedioate..C12.1.DC..	Creatinine	-0.029275	0.0348902	130	130	0.403172	0.761534
Creatinine	fructose	Creatinine	-0.0614626	0.073138	130	130	0.402418	0.761534
age	pentose.acid.	age	-0.0466828	0.0557861	130	130	0.404401	0.762792
Creatinine	arginine	Creatinine	0.0410094	0.0490515	130	130	0.405169	0.762935
age	vanillic.acid.glycine	age	0.0270532	0.0322853	130	130	0.40496	0.762935
age	X2.hydroxylaurate	age	-0.0241557	0.02901	130	130	0.407944	0.764594
Br2CA	X3.hydroxybehenate.	Br2CA	-0.041892	0.0503886	130	130	0.407502	0.764594
Creatinine	carotene.diol..1.	Creatinine	0.0214298	0.0258615	130	130	0.409171	0.764594
Creatinine	glucose	Creatinine	0.0582805	0.0701565	130	130	0.407866	0.764594
Br2CA	hypoxanthine	Br2CA	-0.02874	0.0346671	130	130	0.408884	0.764594
age	lignoceroyl.ethanolamide..24.0..	age	0.0306787	0.0369415	130	130	0.409055	0.764594
Br2CA	N.methylhydantoin	Br2CA	-0.0494546	0.0596768	130	130	0.408958	0.764594
age	OAHSA..18.1.OH.18.0.	age	-0.0482204	0.0580281	130	130	0.407676	0.764594
Creatinine	vanillate	Creatinine	-0.0300929	0.0361054	130	130	0.406755	0.764594
age	N.palmitoyl.sphingadienine..d18.2.16.0..	age	-0.0329233	0.0398909	130	130	0.410863	0.767106
age	X5.hydroxyhexanoate	age	0.0449763	0.0548139	130	130	0.413584	0.767514
Creatinine	cholate	Creatinine	0.0784888	0.0954796	130	130	0.412722	0.767514
age	hexadecasphingosine..d16.1..	age	-0.0653266	0.0792804	130	130	0.412742	0.767514
Br2CA	histamine	Br2CA	-0.0958041	0.116539	130	130	0.412837	0.767514
age	histidine	age	0.0325483	0.0395759	130	130	0.413683	0.767514
Creatinine	malonate	Creatinine	0.0332542	0.0405407	130	130	0.413907	0.767514
Br2CA	N.acetylglucosamine.N.acetylgalactosamine	Br2CA	-0.0391005	0.047693	130	130	0.414214	0.767514
Br2CA	N.acetylserine	Br2CA	-0.0488819	0.0595887	130	130	0.413947	0.767514
Br2CA	O.acetylhomoserine	Br2CA	-0.0463718	0.0564811	130	130	0.413489	0.767514
Creatinine	ergosterol	Creatinine	-0.0678147	0.0828864	130	130	0.414927	0.767545
Br2CA	erythronate.	Br2CA	-0.0299864	0.0366103	130	130	0.414642	0.767545
Br2CA	X1.2.dilinoleoyl.GPC..18.2.18.2.	Br2CA	0.0885114	0.108324	130	130	0.415535	0.768025
age	X1.stearoyl.GPE..18.0.	age	0.0391249	0.0479851	130	130	0.416526	0.769212
Creatinine	X2.aminophenol	Creatinine	0.02475	0.030595	130	130	0.420382	0.771932
age	X6.oxopiperidine.2.carboxylate	age	0.0188837	0.0233013	130	130	0.420449	0.771932
Br2CA	arachidoylcarnitine..C20..	Br2CA	-0.0480229	0.0593728	130	130	0.420438	0.771932
Br2CA	calystegine.A3	Br2CA	-0.0647828	0.0798588	130	130	0.418993	0.771932
Creatinine	delta.tocopherol	Creatinine	0.0344966	0.04265	130	130	0.420391	0.771932
age	gamma.glutamylleucine	age	-0.0340238	0.0419547	130	130	0.420182	0.771932
age	uracil	age	-0.0414287	0.0509195	130	130	0.418635	0.771932
Br2CA	X.16.or.17..methylstearate..a19.0.or.i19.0.	Br2CA	-0.0455889	0.056621	130	130	0.422395	0.774859
age	quinate	age	-0.0519185	0.0643572	130	130	0.4229	0.775142
Creatinine	gamma.glutamyl.alpha.lysine	Creatinine	0.0328617	0.0410706	130	130	0.425418	0.775886
age	guanosine	age	-0.0421353	0.0525117	130	130	0.425171	0.775886
Creatinine	N.palmitoyl.sphingosine..d18.1.16.0.	Creatinine	0.0326763	0.0407587	130	130	0.424398	0.775886
age	N6.N6.N6.trimethyllysine	age	-0.053162	0.0662523	130	130	0.425035	0.775886
age	sphingadienine	age	-0.0671927	0.0836853	130	130	0.424692	0.775886
Br2CA	sphingadienine	Br2CA	-0.0615347	0.07685	130	130	0.425099	0.775886
Creatinine	X.12.or.13..methylmyristate..a15.0.or.i15.0.	Creatinine	0.0389808	0.049002	130	130	0.428143	0.776922
Br2CA	X1.carboxyethylleucine	Br2CA	-0.0229333	0.029317	130	130	0.435646	0.776922
Creatinine	X1.linoleoylglycerol..18.2.	Creatinine	-0.0562455	0.0722496	130	130	0.438016	0.776922
age	X2..deoxyinosine	age	0.0496158	0.0635329	130	130	0.437442	0.776922
Br2CA	X2.3.quinolinediol	Br2CA	0.0485364	0.061764	130	130	0.433624	0.776922
Creatinine	X2.hydroxymyristate	Creatinine	0.0340503	0.0429439	130	130	0.429579	0.776922
age	X2.hydroxysebacate	age	0.0282315	0.0357771	130	130	0.431653	0.776922
age	X2.pyrrolidinone	age	-0.0319206	0.0408933	130	130	0.436624	0.776922
Br2CA	X3..3.hydroxyphenyl.propionate	Br2CA	-0.0694408	0.0882636	130	130	0.433023	0.776922
Br2CA	X3.hydroxyadipate.	Br2CA	-0.0217087	0.0276929	130	130	0.43483	0.776922
Creatinine	X3.hydroxyisonicotinic.acid	Creatinine	-0.0304547	0.0391877	130	130	0.439236	0.776922
age	X3.methyladipate	age	0.0351313	0.0450235	130	130	0.437832	0.776922
Creatinine	X5.methylthioadenosine..MTA.	Creatinine	0.0425322	0.053955	130	130	0.432283	0.776922
Br2CA	X8.hydroxyguanine	Br2CA	-0.040499	0.0521104	130	130	0.438649	0.776922
age	anserine	age	-0.0491428	0.0630092	130	130	0.438035	0.776922
Creatinine	beta.guanidinopropanoate	Creatinine	0.0455092	0.0585649	130	130	0.438749	0.776922
Br2CA	cinnamate	Br2CA	0.0690726	0.0871478	130	130	0.430067	0.776922
Br2CA	deoxycholic.acid..12.or.24..sulfate.	Br2CA	-0.0892682	0.113546	130	130	0.433465	0.776922
Br2CA	ergosterol	Br2CA	-0.0621808	0.0801405	130	130	0.439375	0.776922
age	fructosyllysine	age	0.0343243	0.0434461	130	130	0.432236	0.776922
Br2CA	glucose	Br2CA	-0.0534475	0.0677946	130	130	0.432125	0.776922
age	hexadecanedioate..C16.DC.	age	0.016185	0.0202575	130	130	0.427008	0.776922
age	imidazole.lactate	age	-0.0348417	0.0447951	130	130	0.439357	0.776922
Creatinine	LAHSA..18.2.OH.18.0..	Creatinine	-0.0594211	0.076575	130	130	0.43934	0.776922
Creatinine	linolenoyl.linolenoyl.glycerol..18.3.18.3...2..	Creatinine	-0.142936	0.180138	130	130	0.429153	0.776922
Creatinine	N.N.N.trimethyl.5.aminovalerate	Creatinine	0.0435507	0.055505	130	130	0.434353	0.776922
age	N.acetylglucosaminylasparagine	age	-0.0336025	0.0427915	130	130	0.435008	0.776922
age	N.acetylhistidine	age	0.0223567	0.0284348	130	130	0.434381	0.776922
age	O.acetylhomoserine	age	-0.0483498	0.0604234	130	130	0.426426	0.776922
age	p.hydroxybenzaldehyde	age	-0.0571181	0.0715794	130	130	0.427849	0.776922
Br2CA	phenylacetate	Br2CA	-0.0216221	0.0273214	130	130	0.43042	0.776922
Br2CA	propionylglycine	Br2CA	-0.0385793	0.0484918	130	130	0.428192	0.776922
age	pyrraline	age	-0.0513526	0.065036	130	130	0.432358	0.776922
Br2CA	ribulose.xylulose	Br2CA	-0.0368808	0.0465344	130	130	0.429797	0.776922
age	S.1.pyrroline.5.carboxylate	age	-0.0220667	0.0282063	130	130	0.436728	0.776922
Br2CA	sucrose	Br2CA	0.0999236	0.127114	130	130	0.4334	0.776922
Creatinine	tyrosine	Creatinine	0.0320387	0.0402554	130	130	0.427825	0.776922
Br2CA	ursocholate	Br2CA	-0.0642267	0.0821735	130	130	0.436029	0.776922
Br2CA	indolin.2.one	Br2CA	-0.0264135	0.0341574	130	130	0.441108	0.779361
Br2CA	X3.hydroxystearate	Br2CA	0.0629244	0.0815843	130	130	0.442168	0.780603
Br2CA	nonenedioate..C9.1.DC..	Br2CA	-0.0177425	0.023034	130	130	0.442872	0.780603
age	pentadecanoate..15.0.	age	-0.0360882	0.046744	130	130	0.442716	0.780603
Br2CA	dimethylarginine..SDMA...ADMA.	Br2CA	-0.0554459	0.0721292	130	130	0.443655	0.780645
Creatinine	N.carbamoylaspartate	Creatinine	-0.0457444	0.0595781	130	130	0.444313	0.780645
age	nicotinate	age	0.0302505	0.039258	130	130	0.443554	0.780645
Creatinine	sucrose	Creatinine	-0.100957	0.131469	130	130	0.444087	0.780645
age	X2.hydroxy.3.methylvalerate	age	-0.0665478	0.086692	130	130	0.445251	0.781282
Br2CA	glycerophosphoinositol.	Br2CA	0.0586316	0.0767154	130	130	0.446243	0.781282
Creatinine	L.urobilin	Creatinine	0.025967	0.0339869	130	130	0.446447	0.781282
age	N.butyryl.phenylalanine	age	-0.0730966	0.0953353	130	130	0.445846	0.781282
age	putrescine	age	-0.0655895	0.0857536	130	130	0.445895	0.781282
age	X1.pentadecanoylglycerol..15.0.	age	-0.0311221	0.040839	130	130	0.448542	0.78133
Br2CA	X2.hydroxyheptanoate.	Br2CA	-0.0275778	0.036294	130	130	0.448955	0.78133
age	X3.aminoisobutyrate	age	-0.0436799	0.0571126	130	130	0.44711	0.78133
Br2CA	X4.hydroxycinnamate	Br2CA	0.042152	0.0554564	130	130	0.44878	0.78133
Creatinine	linoleoyl.linolenoyl.glycerol..18.2.18.3...1..	Creatinine	-0.076531	0.100685	130	130	0.448774	0.78133
Br2CA	malonate	Br2CA	-0.0297685	0.0391476	130	130	0.448719	0.78133
Creatinine	naringenin	Creatinine	0.060185	0.079207	130	130	0.448949	0.78133
Creatinine	X3..4.hydroxyphenyl.lactate	Creatinine	0.056202	0.0740438	130	130	0.449456	0.781586
age	X3..3.hydroxyphenyl.propionate	age	-0.0633031	0.0836453	130	130	0.450688	0.782614
age	N.methylglutamate	age	0.0368146	0.0485484	130	130	0.450757	0.782614
Br2CA	deoxycarnitine	Br2CA	-0.0411538	0.0544215	130	130	0.45112	0.782627
age	X3.amino.2.piperidone	age	-0.0460456	0.0610171	130	130	0.451985	0.782896
Creatinine	X5.hydroxylysine	Creatinine	0.0451638	0.0598081	130	130	0.451679	0.782896
Br2CA	X3.methyladipate	Br2CA	-0.0300481	0.0399612	130	130	0.453817	0.78535
age	nonadecanoate..19.0.	age	-0.0372492	0.0494848	130	130	0.454114	0.78535
age	X.S..3.hydroxybutyrylcarnitine	age	0.0325742	0.0434963	130	130	0.456378	0.787935
age	androstenediol..3beta.17beta..disulfate..2.	age	-0.0255283	0.0340582	130	130	0.456207	0.787935
age	lactobacillic.acid	age	-0.0313069	0.0418182	130	130	0.456681	0.787935
age	N.palmitoyl.sphingosine..d18.1.16.0.	age	-0.0289507	0.0387847	130	130	0.457907	0.789433
age	glutaminylleucine	age	-0.0256979	0.0344951	130	130	0.458886	0.789885
age	pregnenetriol.sulfate.	age	-0.0252943	0.0339054	130	130	0.458611	0.789885
Br2CA	ferulate	Br2CA	-0.0468471	0.0631185	130	130	0.459535	0.790386
Creatinine	N.palmitoyl.sphinganine..d18.0.16.0.	Creatinine	0.0343496	0.0463829	130	130	0.460508	0.791442
Br2CA	taurochenodeoxycholate	Br2CA	0.0414129	0.0560728	130	130	0.461655	0.792796
Creatinine	pimelate..C7.DC.	Creatinine	-0.0296967	0.0402416	130	130	0.46221	0.793131
Br2CA	X2.aminoheptanoate	Br2CA	-0.0447607	0.0609496	130	130	0.464253	0.793314
Br2CA	X4.hydroxycyclohexylcarboxylic.acid	Br2CA	-0.0355675	0.0483298	130	130	0.463336	0.793314
Creatinine	beta.cryptoxanthin	Creatinine	-0.0418374	0.0568467	130	130	0.463255	0.793314
age	methionine.sulfone	age	-0.0543457	0.0738595	130	130	0.464475	0.793314
Creatinine	N.acetylmuramate	Creatinine	-0.0400903	0.0545669	130	130	0.464226	0.793314
Br2CA	N.palmitoyl.phytosphingosine..t18.0.16.0.	Br2CA	-0.024035	0.0327251	130	130	0.464179	0.793314
Creatinine	linoleoyl.linolenoyl.glycerol..18.2.18.3...2..	Creatinine	-0.0717041	0.0979252	130	130	0.465566	0.794112
Br2CA	mannitol.sorbitol	Br2CA	-0.0489883	0.0669285	130	130	0.465663	0.794112
age	sucralose	age	0.0881358	0.12036	130	130	0.466523	0.794965
Br2CA	asparagine	Br2CA	-0.0312365	0.0428127	130	130	0.467143	0.795396
Creatinine	quinate	Creatinine	0.0456518	0.062604	130	130	0.467498	0.795396
Br2CA	glycosyl.N.palmitoyl.sphingosine..d18.1.16.0.	Br2CA	-0.0432354	0.0593753	130	130	0.467963	0.795574
Creatinine	X6.oxolithocholate	Creatinine	0.0326687	0.0448886	130	130	0.468422	0.795739
age	leucine	age	-0.0277387	0.0380973	130	130	0.469017	0.796137
Br2CA	X3.carboxy.4.methyl.5.propyl.2.furanpropanoate..CMPF.	Br2CA	-0.0324618	0.0447703	130	130	0.469918	0.797053
Br2CA	X5.methylthioadenosine..MTA.	Br2CA	-0.0376689	0.052064	130	130	0.470962	0.797667
age	oleoyl.linoleoyl.glycerol..18.1.18.2...2.	age	-0.0471475	0.0650308	130	130	0.471003	0.797667
age	X7.methylurate	age	-0.035515	0.0490621	130	130	0.471868	0.797905
age	isoleucylglycine	age	-0.0204226	0.028219	130	130	0.471709	0.797905
age	X1.stearoyl.GPI..18.0.	age	-0.023643	0.0328521	130	130	0.473158	0.798861
Creatinine	serotonin	Creatinine	0.0324784	0.0450808	130	130	0.472821	0.798861
age	dimethylmalonic.acid	age	-0.0175926	0.0245476	130	130	0.475928	0.80026
Creatinine	hesperetin	Creatinine	-0.073209	0.102148	130	130	0.474992	0.80026
Br2CA	linoleoyl.ethanolamide	Br2CA	-0.0524718	0.0732673	130	130	0.475376	0.80026
age	pyridoxal	age	-0.0206181	0.0287776	130	130	0.476164	0.80026
Creatinine	S.1.pyrroline.5.carboxylate	Creatinine	0.020704	0.0289211	130	130	0.475561	0.80026
Creatinine	tricarballylate	Creatinine	0.0475753	0.0664345	130	130	0.475374	0.80026
Br2CA	X1.2.dilinolenoyl.galactosylglycerol..18.3.18.3..	Br2CA	0.0484446	0.067945	130	130	0.477456	0.800709
Creatinine	X2.hydroxystearate	Creatinine	0.0380512	0.0533392	130	130	0.477136	0.800709
Br2CA	X4.acetamidobenzoate	Br2CA	-0.0340104	0.0477488	130	130	0.47771	0.800709
Br2CA	cytosine	Br2CA	-0.0427059	0.0599762	130	130	0.477884	0.800709
age	N..2.furoyl.glycine	age	0.0254505	0.0357518	130	130	0.478853	0.801724
Br2CA	caffeate	Br2CA	-0.0568615	0.0803741	130	130	0.4809	0.80454
Br2CA	caffeine	Br2CA	-0.0398781	0.0567375	130	130	0.483698	0.80682
Creatinine	N.oleoyl.sphingosine..d18.1.18.1..	Creatinine	0.0448052	0.0636594	130	130	0.483206	0.80682
Creatinine	proline	Creatinine	0.029076	0.041353	130	130	0.483726	0.80682
Creatinine	pyruvate	Creatinine	0.025027	0.035546	130	130	0.483033	0.80682
age	X5..2.Hydroxyethyl..4.methylthiazole	age	-0.0500858	0.0712861	130	130	0.48468	0.807656
Br2CA	oleoylcarnitine..C18.1.	Br2CA	-0.0453191	0.0646767	130	130	0.48496	0.807656
Creatinine	X5alpha.androstan.3beta.17alpha.diol.monosulfate..1.	Creatinine	-0.03227	0.0461529	130	130	0.485839	0.807899
Br2CA	pheophorbide.A	Br2CA	-0.0449312	0.0642155	130	130	0.48557	0.807899
age	N.acetyl.beta.alanine	age	-0.0383232	0.0551062	130	130	0.488158	0.811144
Creatinine	X5alpha.androstan.3beta.17beta.diol.monosulfate..1.	Creatinine	0.0356765	0.05146	130	130	0.489521	0.81189
Br2CA	indole	Br2CA	-0.046892	0.0676561	130	130	0.489712	0.81189
Br2CA	paraxanthine	Br2CA	-0.0406843	0.0585929	130	130	0.489248	0.81189
age	X1.linolenoylglycerol..18.3.	age	-0.0537529	0.0781841	130	130	0.493117	0.812042
Creatinine	X1.methyl.4.imidazoleacetate	Creatinine	0.0256445	0.037229	130	130	0.492458	0.812042
Br2CA	X2.oxindole.3.acetate	Br2CA	-0.0520727	0.0755915	130	130	0.492377	0.812042
Br2CA	X3.phenylpropionate..hydrocinnamate.	Br2CA	-0.0370537	0.0537501	130	130	0.492079	0.812042
Br2CA	branched.chain.14.0.dicarboxylic.acid..	Br2CA	-0.0316351	0.0457571	130	130	0.490703	0.812042
Creatinine	creatine	Creatinine	-0.03461	0.0502225	130	130	0.492104	0.812042
Br2CA	glycocholate	Br2CA	0.0619504	0.0896596	130	130	0.491024	0.812042
Br2CA	nonadecanoate..19.0.	Br2CA	-0.0346665	0.0503758	130	130	0.492761	0.812042
Creatinine	phytanate	Creatinine	0.042967	0.0622109	130	130	0.491198	0.812042
Creatinine	X12.dehydrocholate	Creatinine	0.0582941	0.0850649	130	130	0.494516	0.812525
Br2CA	fructose	Br2CA	0.0484936	0.0707151	130	130	0.494221	0.812525
age	orotate	age	-0.0510974	0.0744117	130	130	0.494514	0.812525
Creatinine	X3.hydroxymargaroylglycine	Creatinine	0.0400373	0.0585415	130	130	0.49552	0.812865
age	methylurea	age	0.0635581	0.0927555	130	130	0.495491	0.812865
Br2CA	thiamin..Vitamin.B1.	Br2CA	0.0535361	0.0783369	130	130	0.495829	0.812865
age	X2.aminoheptanoate	age	-0.041049	0.0601921	130	130	0.497792	0.814311
age	N.stearoyl.sphingosine..d18.1.18.0..	age	-0.0467721	0.0686286	130	130	0.497819	0.814311
age	trans.4.hydroxyproline	age	-0.0320837	0.0470441	130	130	0.497509	0.814311
Br2CA	pyroglutamine.	Br2CA	-0.0338997	0.0500201	130	130	0.499287	0.816106
age	glutamate..gamma.methyl.ester	age	0.0336883	0.0496728	130	130	0.499835	0.816397
age	tryptophylglycine	age	0.0202942	0.0301297	130	130	0.501918	0.819192
Br2CA	ceramide..d18.1.14.0..d16.1.16.0..	Br2CA	-0.0298145	0.044381	130	130	0.503197	0.819461
Creatinine	secoisolariciresinol	Creatinine	-0.0369244	0.0548938	130	130	0.502495	0.819461
Br2CA	sedoheptulose	Br2CA	-0.0352361	0.052421	130	130	0.503151	0.819461
Creatinine	X3.phenylpropionate..hydrocinnamate.	Creatinine	0.0372907	0.0556856	130	130	0.504502	0.820174
age	alanylleucine	age	-0.0287656	0.0429072	130	130	0.504751	0.820174
Creatinine	gamma.glutamylalanine	Creatinine	0.0313792	0.046779	130	130	0.504069	0.820174
Br2CA	dihydroorotate	Br2CA	0.0532134	0.0796271	130	130	0.50564	0.82066
Br2CA	gamma.glutamylphenylalanine	Br2CA	-0.021719	0.0325363	130	130	0.505794	0.82066
Br2CA	glycocholenate.sulfate.	Br2CA	-0.026563	0.0398672	130	130	0.506567	0.821309
Br2CA	X3.7.dimethylurate	Br2CA	0.0501625	0.0756679	130	130	0.509005	0.822265
Br2CA	X3.methylglutaconate	Br2CA	-0.061791	0.0930658	130	130	0.508074	0.822265
age	X8.hydroxyguanine	age	-0.0329302	0.0496171	130	130	0.509021	0.822265
Creatinine	docosahexaenoate..DHA..22.6n3.	Creatinine	0.0641781	0.0966043	130	130	0.507798	0.822265
Creatinine	pheophorbide.A	Creatinine	0.0440666	0.0664917	130	130	0.508852	0.822265
age	X1.palmitoyl.2.linoleoyl.GPI..16.0.18.2.	age	-0.0311652	0.0471863	130	130	0.510249	0.823645
Br2CA	hexadecatrienoate..16.3n3.	Br2CA	0.049683	0.0754175	130	130	0.51153	0.823903
age	LAHSA..18.2.OH.18.0..	age	-0.046415	0.0702855	130	130	0.511184	0.823903
Br2CA	taurodeoxycholate	Br2CA	-0.0303012	0.0459493	130	130	0.510982	0.823903
Creatinine	X1.2.dilinoleoyl.GPC..18.2.18.2.	Creatinine	0.0729777	0.112036	130	130	0.51608	0.824419
Br2CA	X1.3.dimethylurate	Br2CA	0.0279221	0.0430376	130	130	0.517832	0.824419
age	X1.stearoyl.GPC..18.0.	age	0.0534267	0.0821794	130	130	0.517724	0.824419
Creatinine	X2.oxo.1.pyrrolidinepropionate	Creatinine	0.0185081	0.0282681	130	130	0.514071	0.824419
Br2CA	beta.cryptoxanthin	Br2CA	-0.0357335	0.0549309	130	130	0.516669	0.824419
age	butyrate..4.0.	age	0.0242311	0.0369485	130	130	0.514128	0.824419
Br2CA	fructosyllysine	Br2CA	-0.0280028	0.0426723	130	130	0.513044	0.824419
Br2CA	guanosine	Br2CA	-0.0355058	0.0544998	130	130	0.516044	0.824419
Br2CA	hydroxy.N6.N6.N6.trimethyllysine.	Br2CA	-0.0215629	0.0330711	130	130	0.515706	0.824419
age	methyl.4.hydroxybenzoate	age	0.0242538	0.0371603	130	130	0.516038	0.824419
Br2CA	methyl.4.hydroxybenzoate	Br2CA	0.020936	0.032224	130	130	0.517358	0.824419
Br2CA	N.acetylhistidine	Br2CA	-0.0186121	0.0283536	130	130	0.512899	0.824419
Creatinine	N.formylmethionine	Creatinine	0.0285581	0.0439143	130	130	0.516959	0.824419
Br2CA	N.methyltaurine	Br2CA	-0.0447999	0.0688924	130	130	0.516912	0.824419
Creatinine	N6.methyladenosine	Creatinine	-0.0326867	0.050335	130	130	0.517477	0.824419
Creatinine	OAHSA..18.1.OH.18.0.	Creatinine	-0.0415536	0.0633301	130	130	0.513021	0.824419
age	glycosyl.N.stearoyl.sphingosine..d18.1.18.0.	age	-0.0328425	0.0508671	130	130	0.519767	0.826903
Br2CA	X5alpha.pregnan.3beta.20alpha.diol.monosulfate..1.	Br2CA	-0.0352585	0.0547076	130	130	0.520588	0.827611
Br2CA	nicotinate.ribonucleoside	Br2CA	-0.0346277	0.0538585	130	130	0.521747	0.828856
Br2CA	triethanolamine	Br2CA	0.0162419	0.0253977	130	130	0.523745	0.831431
Creatinine	X1.carboxyethylphenylalanine	Creatinine	0.0273985	0.0429744	130	130	0.525062	0.8319
Creatinine	m.tyramine	Creatinine	0.04461	0.0699956	130	130	0.525172	0.8319
age	N.acetylmuramate	age	-0.0374742	0.0586542	130	130	0.525139	0.8319
Creatinine	gamma.glutamylleucine	Creatinine	0.024154	0.0379297	130	130	0.525703	0.832143
age	dihydroorotate	age	-0.0660601	0.103818	130	130	0.526631	0.833013
Creatinine	X1..1.enyl.palmitoyl..GPE..P.16.0..	Creatinine	-0.0327967	0.0517661	130	130	0.527648	0.833262
Br2CA	X1.margaroylglycerol..17.0.	Br2CA	-0.0321857	0.0510216	130	130	0.529433	0.833262
Br2CA	alpha.tocotrienol	Br2CA	-0.0188056	0.0296937	130	130	0.527929	0.833262
age	linolenoylcarnitine..C18.3..	age	0.0287651	0.0454104	130	130	0.528567	0.833262
age	N.acetyl.isoputreanine	age	-0.0336451	0.0532002	130	130	0.529194	0.833262
age	sulfate.	age	0.0392023	0.0619618	130	130	0.529029	0.833262
age	uridine	age	-0.0257434	0.0406142	130	130	0.528386	0.833262
Creatinine	acetylcarnitine..C2.	Creatinine	-0.0357805	0.057058	130	130	0.531822	0.834045
age	isocaproate..i6.0.	age	0.0353788	0.0563652	130	130	0.531443	0.834045
Creatinine	nicotinate	Creatinine	0.0234765	0.0373783	130	130	0.531309	0.834045
Br2CA	raffinose	Br2CA	0.0398241	0.0634714	130	130	0.531597	0.834045
Br2CA	tartarate	Br2CA	0.0422903	0.0672248	130	130	0.530518	0.834045
Creatinine	X3.carboxy.4.methyl.5.propyl.2.furanpropanoate..CMPF.	Creatinine	-0.0289643	0.0463574	130	130	0.533362	0.835381
Creatinine	valerate..5.0.	Creatinine	0.0200392	0.0320796	130	130	0.533431	0.835381
age	gamma.glutamylglycine	age	-0.0261488	0.0420209	130	130	0.535711	0.838356
Br2CA	phosphate	Br2CA	-0.044351	0.0715602	130	130	0.536651	0.83923
Creatinine	apigenin	Creatinine	-0.0317043	0.0512497	130	130	0.537527	0.840005
Creatinine	coprostanol	Creatinine	0.0246689	0.0399468	130	130	0.538197	0.840457
Br2CA	pheophytin.A	Br2CA	-0.0259407	0.0420885	130	130	0.539229	0.841472
age	X1.7.dimethylurate	age	0.0453215	0.0735596	130	130	0.539902	0.841926
age	stachydrine	age	0.0596244	0.0971722	130	130	0.541534	0.843875
Creatinine	succinylcarnitine..C4.DC.	Creatinine	-0.0205653	0.0336476	130	130	0.542409	0.844642
Creatinine	X1.methylnicotinamide	Creatinine	0.0291727	0.0482076	130	130	0.546274	0.845309
age	X2.acetamidobutanoate	age	-0.0278376	0.0459491	130	130	0.546643	0.845309
age	X3..4.hydroxyphenyl.propionate	age	-0.0489992	0.0803784	130	130	0.544221	0.845309
Br2CA	X3.hydroxymargarate	Br2CA	-0.0430006	0.0709045	130	130	0.545449	0.845309
Creatinine	beta.hydroxyisovalerate	Creatinine	0.0259528	0.0426858	130	130	0.544422	0.845309
Br2CA	eicosenoylcarnitine..C20.1..	Br2CA	-0.0336233	0.0556072	130	130	0.546672	0.845309
Creatinine	imidazole.lactate	Creatinine	0.0285773	0.047184	130	130	0.54595	0.845309
Br2CA	N.acetylneuraminate	Br2CA	-0.0530333	0.087604	130	130	0.54618	0.845309
Creatinine	thymine	Creatinine	0.0439398	0.0720884	130	130	0.543471	0.845309
age	valine.betaine	age	0.0201701	0.0332913	130	130	0.546506	0.845309
Br2CA	X1.7.dimethylurate	Br2CA	-0.0330659	0.0548238	130	130	0.547998	0.846174
Br2CA	choline.phosphate	Br2CA	0.0527426	0.0874843	130	130	0.547755	0.846174
Creatinine	glycerophosphoethanolamine	Creatinine	0.0245672	0.0409537	130	130	0.549748	0.846504
Br2CA	N.methylhydroxyproline..	Br2CA	-0.0426351	0.0710494	130	130	0.549638	0.846504
Creatinine	N.methylhydroxyproline..	Creatinine	0.0440987	0.0735043	130	130	0.549717	0.846504
Br2CA	sitostanol	Br2CA	-0.02346	0.0390492	130	130	0.549246	0.846504
Br2CA	X1..1.enyl.stearoyl..GPE..P.18.0..	Br2CA	0.026806	0.0449042	130	130	0.551728	0.848129
age	X4.acetamidobutanoate	age	0.0312952	0.0523792	130	130	0.552067	0.848129
age	X7.methylguanine	age	-0.0733899	0.122912	130	130	0.552342	0.848129
Br2CA	beta.guanidinopropanoate	Br2CA	-0.0337959	0.0565582	130	130	0.551356	0.848129
Br2CA	X1.2.dilinolenoyl.digalactosylglycerol..18.3.18.3.	Br2CA	0.0267677	0.0450293	130	130	0.553434	0.848278
Br2CA	X7.ketodeoxycholate	Br2CA	-0.0491883	0.0827948	130	130	0.553593	0.848278
age	cholate	age	0.0520725	0.087486	130	130	0.552853	0.848278
Br2CA	X3.hydroxyisonicotinic.acid	Br2CA	0.022455	0.0378433	130	130	0.554502	0.849081
Creatinine	X2.4.dihydroxybutyrate	Creatinine	0.0240886	0.0408893	130	130	0.557311	0.84953
Br2CA	X3.4.dihydroxybutyrate	Br2CA	-0.0191313	0.0325454	130	130	0.557877	0.84953
Creatinine	arachidate..20.0.	Creatinine	-0.0291942	0.0493521	130	130	0.555318	0.84953
Br2CA	arginine	Br2CA	0.0279868	0.0473259	130	130	0.555643	0.84953
age	glycochenodeoxycholate	age	0.0403097	0.0682851	130	130	0.556913	0.84953
Br2CA	LAHSA..18.2.OH.18.0..	Br2CA	0.0435453	0.0740348	130	130	0.557568	0.84953
age	solanidine	age	-0.0700001	0.118606	130	130	0.557021	0.84953
age	succinylcarnitine..C4.DC.	age	0.0211687	0.0358193	130	130	0.556475	0.84953
Creatinine	X.15.0..anacardic.acid	Creatinine	-0.0392512	0.0670815	130	130	0.559638	0.849864
Creatinine	X2.hydroxyheptanoate.	Creatinine	0.0220058	0.0375823	130	130	0.559365	0.849864
Br2CA	X3.hydroxyphenylacetate	Br2CA	0.0305626	0.0521984	130	130	0.559491	0.849864
Creatinine	heptenedioate..C7.1.DC..	Creatinine	0.0156827	0.0267458	130	130	0.558797	0.849864
age	creatinine	age	-0.0400187	0.0683812	130	130	0.560257	0.850218
Br2CA	X1.methylnicotinamide	Br2CA	-0.0271444	0.0465864	130	130	0.561265	0.851162
age	docosadienoate..22.2n6.	age	0.0486386	0.0835829	130	130	0.56245	0.852373
Creatinine	X3.5.dihydroxyphenylpropionate	Creatinine	0.0573263	0.098989	130	130	0.563679	0.853649
age	phenylacetylphenylalanine	age	0.0272284	0.0469657	130	130	0.564161	0.853791
Br2CA	X3.methylurate.	Br2CA	-0.0249316	0.0432513	130	130	0.565517	0.85443
Creatinine	quinolinate	Creatinine	-0.0124488	0.021624	130	130	0.565927	0.85443
Br2CA	ribitol	Br2CA	-0.0294704	0.0511775	130	130	0.566133	0.85443
age	thymidine	age	0.0296791	0.0514712	130	130	0.566071	0.85443
Br2CA	X1.2.dipalmitoyl.GPC..16.0.16.0.	Br2CA	0.0415273	0.0730344	130	130	0.570973	0.854715
Br2CA	X5.aminovalerate	Br2CA	-0.0215662	0.0378944	130	130	0.570371	0.854715
age	acetylcarnitine..C2.	age	-0.0298212	0.0522811	130	130	0.569499	0.854715
Br2CA	arachidate..20.0.	Br2CA	-0.0271689	0.0476863	130	130	0.569975	0.854715
age	caproate..6.0.	age	0.0336995	0.0588348	130	130	0.567891	0.854715
Creatinine	glycochenodeoxycholate	Creatinine	-0.0418682	0.0732598	130	130	0.568775	0.854715
Br2CA	hexadecasphinganine..d16.0..	Br2CA	-0.0261932	0.0456208	130	130	0.567127	0.854715
Br2CA	malonylcarnitine	Br2CA	-0.0178739	0.0313977	130	130	0.570324	0.854715
age	N.acetylphenylalanine	age	-0.0344605	0.0605043	130	130	0.570829	0.854715
Br2CA	p.cresol.sulfate	Br2CA	0.0397437	0.0692792	130	130	0.567354	0.854715
age	ribitol	age	-0.0355687	0.062281	130	130	0.569954	0.854715
Br2CA	S.1.pyrroline.5.carboxylate	Br2CA	-0.0158761	0.0279275	130	130	0.570863	0.854715
Creatinine	serine	Creatinine	0.0173258	0.0305567	130	130	0.571922	0.855554
Creatinine	N.methylphenylalanine	Creatinine	0.0454316	0.0803113	130	130	0.572789	0.856271
age	X2.hydroxyglutarate	age	-0.0287879	0.0508785	130	130	0.573302	0.856457
age	adipate..C6.DC.	age	-0.01555	0.0275594	130	130	0.574432	0.856983
Br2CA	kynurenate	Br2CA	-0.0356042	0.0632056	130	130	0.574421	0.856983
age	carnitine	age	-0.0281747	0.0501163	130	130	0.575719	0.858324
Br2CA	X1.carboxyethylvaline	Br2CA	0.0146911	0.0262605	130	130	0.576933	0.858971
Creatinine	hexadecatrienoate..16.3n3.	Creatinine	0.0437692	0.0781672	130	130	0.576748	0.858971
Creatinine	cytidine	Creatinine	0.0322098	0.0576978	130	130	0.577777	0.859648
Creatinine	hydroxymethylpyrimidine	Creatinine	-0.0416435	0.0750161	130	130	0.579962	0.860577
age	N.acetylserotonin	age	0.0239264	0.0429324	130	130	0.579111	0.860577
Br2CA	pyridoxine..Vitamin.B6.	Br2CA	-0.0161796	0.029111	130	130	0.57947	0.860577
Br2CA	tetrahydrocortisol.sulfate..2.	Br2CA	-0.0172219	0.0310136	130	130	0.579922	0.860577
Creatinine	linoleoyl.linoleoyl.glycerol..18.2.18.2...2..	Creatinine	-0.0415088	0.0751185	130	130	0.581671	0.862532
Br2CA	dihomo.linolenoylcarnitine..C20.3n3.or.6..	Br2CA	0.0276066	0.0501616	130	130	0.583126	0.863725
age	N.acetylisoleucine	age	-0.037045	0.0671948	130	130	0.583259	0.863725
Creatinine	N.monomethylarginine	Creatinine	0.0250666	0.0456604	130	130	0.584123	0.864424
Br2CA	X2.4.6.trihydroxybenzoate	Br2CA	0.0205592	0.0375468	130	130	0.58533	0.864469
Br2CA	gamma.glutamylleucine	Br2CA	-0.0200408	0.0365953	130	130	0.585164	0.864469
Creatinine	guanine	Creatinine	0.0247973	0.0453038	130	130	0.585177	0.864469
Creatinine	N.acetylcitrulline	Creatinine	0.023771	0.0435748	130	130	0.586551	0.865693
age	glycoursodeoxycholate	age	-0.0303652	0.0557395	130	130	0.586949	0.8657
Creatinine	palmitoyl.linolenoyl.glycerol..16.0.18.3...2..	Creatinine	-0.0438284	0.0806932	130	130	0.58808	0.86679
Creatinine	arachidonate..20.4n6.	Creatinine	0.04289	0.0794448	130	130	0.590329	0.869522
Br2CA	X.14.or.15..methylpalmitate..a17.0.or.i17.0.	Br2CA	-0.0316024	0.0593633	130	130	0.595567	0.8706
Creatinine	X2.keto.3.deoxy.gluconate	Creatinine	0.0375326	0.0706012	130	130	0.596193	0.8706
Br2CA	X4.hydroxyphenylpyruvate	Br2CA	-0.0287157	0.0538914	130	130	0.595548	0.8706
age	daidzein	age	-0.0437503	0.0811351	130	130	0.591611	0.8706
Creatinine	dimethylmalonic.acid	Creatinine	0.0129879	0.0242275	130	130	0.592997	0.8706
Creatinine	geranyllinalool	Creatinine	0.023169	0.0434083	130	130	0.594753	0.8706
Br2CA	glycylleucine	Br2CA	-0.0199702	0.0371723	130	130	0.592224	0.8706
Creatinine	N.N.dimethylalanine	Creatinine	0.0252523	0.0471997	130	130	0.593866	0.8706
age	N.acetylcitrulline	age	0.0241649	0.0453683	130	130	0.596057	0.8706
Creatinine	N.stearoyl.sphinganine..d18.0.18.0..	Creatinine	0.0341184	0.0635285	130	130	0.592551	0.8706
Br2CA	pristanate	Br2CA	-0.0304416	0.0572067	130	130	0.595673	0.8706
age	tricarballylate	age	-0.0333892	0.0625063	130	130	0.594907	0.8706
Creatinine	xylose	Creatinine	0.0422179	0.0788485	130	130	0.593405	0.8706
Creatinine	homoserine	Creatinine	-0.0209394	0.0394509	130	130	0.597041	0.871261
age	dimethylglycine	age	0.0215372	0.0407587	130	130	0.598856	0.871797
age	glycolithocholate.sulfate.	age	0.0298527	0.0563822	130	130	0.598294	0.871797
age	myristoleate..14.1n5.	age	0.0241533	0.045648	130	130	0.598336	0.871797
Br2CA	vanillin	Br2CA	-0.0196434	0.0372534	130	130	0.59899	0.871797
Creatinine	ceramide..d18.1.14.0..d16.1.16.0..	Creatinine	0.0242221	0.045994	130	130	0.599554	0.872043
age	astaxanthin	age	0.0316017	0.0604871	130	130	0.603077	0.872215
age	gamma.glutamylphenylalanine	age	-0.0167965	0.0321727	130	130	0.603233	0.872215
Br2CA	hexadecanedioate..C16.DC.	Br2CA	-0.00994677	0.018985	130	130	0.601415	0.872215
age	leucylalanine	age	-0.021331	0.0406967	130	130	0.60186	0.872215
Br2CA	linoleoyl.linoleoyl.glycerol..18.2.18.2...2..	Br2CA	0.0379872	0.0725248	130	130	0.601489	0.872215
age	N.N.dimethyl.5.aminovalerate	age	0.0410149	0.0780578	130	130	0.60027	0.872215
age	N..2.hydroxypalmitoyl..sphingosine..d18.1.16.0.2OH..	age	0.0241987	0.0463299	130	130	0.603072	0.872215
age	N.acetylhistamine	age	-0.0644635	0.12294	130	130	0.601651	0.872215
Br2CA	picolinate	Br2CA	-0.0243531	0.046633	130	130	0.602524	0.872215
age	threonylphenylalanine	age	-0.0218625	0.0421388	130	130	0.605568	0.874445
age	undecanedioate..C11.DC.	age	-0.0160498	0.0309222	130	130	0.60537	0.874445
age	beta.sitosterol	age	-0.0203102	0.0392509	130	130	0.606466	0.875169
Br2CA	nicotianamine	Br2CA	-0.0243309	0.0473699	130	130	0.608493	0.877519
age	X1..1.enyl.palmitoyl..GPE..P.16.0..	age	0.0252785	0.049533	130	130	0.611421	0.877874
age	gamma.glutamylglutamine	age	-0.0345948	0.0677496	130	130	0.611229	0.877874
Br2CA	maltotriose	Br2CA	-0.0462941	0.0904995	130	130	0.609968	0.877874
Creatinine	nicotinic.acid.mononucleotide..NaMN.	Creatinine	0.0312193	0.0612139	130	130	0.61104	0.877874
Br2CA	pipecolate	Br2CA	-0.0511634	0.0998715	130	130	0.609461	0.877874
Br2CA	sebacate..C10.DC.	Br2CA	0.0142658	0.0279285	130	130	0.610719	0.877874
Br2CA	steviol	Br2CA	-0.0407752	0.0800667	130	130	0.611526	0.877874
Creatinine	X.S..3.hydroxybutyrylcarnitine	Creatinine	-0.0211994	0.042042	130	130	0.615125	0.878466
Creatinine	X2.hydroxyarachidate.	Creatinine	0.0310937	0.0615297	130	130	0.614302	0.878466
Br2CA	X2.hydroxypalmitate	Br2CA	-0.0267825	0.0529461	130	130	0.613948	0.878466
age	X3..2.hydroxyphenyl.propionate	age	0.0254519	0.0503707	130	130	0.614927	0.878466
Creatinine	maltotriose	Creatinine	0.0473811	0.0936491	130	130	0.613871	0.878466
age	N.acetylmethionine	age	-0.0266881	0.0524832	130	130	0.612738	0.878466
age	syringic.acid	age	-0.0400312	0.0789369	130	130	0.613733	0.878466
age	trimethylamine.N.oxide	age	0.0244045	0.0482924	130	130	0.614902	0.878466
Br2CA	glycylvaline	Br2CA	-0.0167148	0.033229	130	130	0.616132	0.87896
Br2CA	phytanate	Br2CA	-0.0301934	0.0600802	130	130	0.616268	0.87896
age	valylleucine	age	-0.0187924	0.0373837	130	130	0.616811	0.879166
Creatinine	cytosine	Creatinine	0.0310878	0.0620478	130	130	0.617306	0.879302
Br2CA	N.N.dimethyl.5.aminovalerate	Br2CA	-0.0411982	0.0823677	130	130	0.617892	0.879568
age	leucylglutamine.	age	-0.017615	0.0353407	130	130	0.619798	0.881712
Creatinine	X1.palmitoyl.2.linoleoyl.GPI..16.0.18.2.	Creatinine	0.0255183	0.0514977	130	130	0.62116	0.882511
age	theanine	age	-0.0235887	0.0474859	130	130	0.620951	0.882511
Br2CA	mevalonate	Br2CA	-0.0342306	0.0691603	130	130	0.621585	0.882547
Br2CA	X2.oleoylglycerol..18.1.	Br2CA	-0.0226654	0.0460722	130	130	0.62373	0.884628
age	picolinate	age	0.0223379	0.0453523	130	130	0.623853	0.884628
Br2CA	X3.indoleglyoxylic.acid	Br2CA	-0.034632	0.0704877	130	130	0.624267	0.884645
age	X1.oleoylglycerol..18.1.	age	-0.0193533	0.0394739	130	130	0.625515	0.884708
Br2CA	glycoursodeoxycholate	Br2CA	-0.0288055	0.0588171	130	130	0.62523	0.884708
age	protoporphyrin.IX	age	0.0311981	0.0636525	130	130	0.624959	0.884708
age	azelate..C9.DC.	age	-0.0224542	0.0459104	130	130	0.626324	0.884936
Br2CA	glycodeoxycholate	Br2CA	-0.0361867	0.0741516	130	130	0.626478	0.884936
age	X3.hydroxysebacate	age	-0.028405	0.0582448	130	130	0.627273	0.885491
age	pimelate..C7.DC.	age	-0.0207635	0.0429099	130	130	0.630013	0.88879
Br2CA	salicylate	Br2CA	-0.0236793	0.0491355	130	130	0.630803	0.889336
Br2CA	X5.hydroxylysine	Br2CA	-0.0278248	0.0578268	130	130	0.63129	0.889454
age	alpha.tocopherol	age	-0.0123433	0.0256793	130	130	0.632208	0.88961
age	dodecenedioate..C12.1.DC..	age	-0.0155473	0.0323239	130	130	0.632067	0.88961
Br2CA	oleoyl.linoleoyl.glycerol..18.1.18.2...2.	Br2CA	0.0320328	0.06706	130	130	0.633801	0.891282
Creatinine	gamma.glutamylisoleucine.	Creatinine	-0.0233216	0.0488917	130	130	0.634344	0.891478
age	X5.methyluridine..ribothymidine.	age	-0.0243104	0.0509878	130	130	0.634993	0.891522
Br2CA	myristate..14.0.	Br2CA	-0.0248536	0.0522117	130	130	0.635184	0.891522
age	X1.palmitoyl.2.linoleoyl.GPC..16.0.18.2.	age	-0.0319199	0.0675276	130	130	0.637865	0.89162
age	X2..deoxyadenosine	age	0.0232043	0.0490771	130	130	0.637228	0.89162
age	X2..deoxyuridine	age	0.0282421	0.0605067	130	130	0.642128	0.89162
age	X3.carboxy.4.methyl.5.pentyl.2.furanpropionate..3.CMPFP...	age	0.0203099	0.0430985	130	130	0.638916	0.89162
age	X3.hydroxyoctanoate	age	-0.0180192	0.0385175	130	130	0.641334	0.89162
Creatinine	X4.acetamidophenol	Creatinine	0.0361268	0.0772273	130	130	0.640821	0.89162
Br2CA	X5..2.Hydroxyethyl..4.methylthiazole	Br2CA	-0.0346876	0.0744054	130	130	0.64196	0.89162
age	diethanolamine	age	-0.0171208	0.0364409	130	130	0.639942	0.89162
Creatinine	dihydroorotate	Creatinine	-0.0386865	0.0824941	130	130	0.640224	0.89162
age	gamma.glutamyl.epsilon.lysine	age	-0.0203502	0.0428315	130	130	0.636252	0.89162
Br2CA	guanine	Br2CA	-0.02061	0.0438029	130	130	0.638863	0.89162
Br2CA	hexadecadienoate..16.2n6.	Br2CA	0.0153214	0.0327661	130	130	0.641005	0.89162
age	hydroxy.N6.N6.N6.trimethyllysine.	age	0.0150199	0.032145	130	130	0.641786	0.89162
age	indole	age	-0.0325877	0.0688704	130	130	0.637615	0.89162
Br2CA	linolenoyl.linolenoyl.glycerol..18.3.18.3...2..	Br2CA	0.082177	0.174028	130	130	0.637692	0.89162
Br2CA	trans.4.hydroxyproline	Br2CA	-0.019168	0.0409321	130	130	0.640597	0.89162
Br2CA	ursolic.acid	Br2CA	-0.0288084	0.0614737	130	130	0.640206	0.89162
Creatinine	X1.stearoyl.2.oleoyl.GPC..18.0.18.1.	Creatinine	-0.0262566	0.0565387	130	130	0.643235	0.892034
age	phosphate	age	-0.0325739	0.0699432	130	130	0.642861	0.892034
Br2CA	homocitrulline	Br2CA	0.0220695	0.0477392	130	130	0.644939	0.89328
Br2CA	orotate	Br2CA	0.0290029	0.062902	130	130	0.645755	0.89328
age	paraxanthine	age	-0.0343782	0.0744271	130	130	0.645664	0.89328
age	stearoyl.ethanolamide	age	-0.0343505	0.074311	130	130	0.645318	0.89328
age	X4.methylhexanoate..a7.0.	age	-0.0236075	0.0513122	130	130	0.64692	0.89387
Creatinine	phosphate	Creatinine	0.0340073	0.0740642	130	130	0.646992	0.89387
age	N.acetyl.cadaverine	age	-0.0758496	0.165982	130	130	0.649067	0.895059
age	pheophorbide.A	age	0.029395	0.064322	130	130	0.64907	0.895059
Creatinine	saccharin	Creatinine	0.0503584	0.110263	130	130	0.648989	0.895059
age	N.methylproline	age	-0.0533107	0.116821	130	130	0.649582	0.895205
age	ursocholate	age	-0.0354141	0.0778738	130	130	0.650123	0.895391
Br2CA	Urolithin.A	Br2CA	0.0306429	0.0674889	130	130	0.650791	0.895752
Br2CA	dihydrodaidzein	Br2CA	-0.0324963	0.0722269	130	130	0.653601	0.899058
age	flavin.adenine.dinucleotide..FAD.	age	0.0133266	0.0297096	130	130	0.655179	0.899063
Br2CA	fucose	Br2CA	0.0147655	0.0328893	130	130	0.654342	0.899063
age	gamma.glutamylmethionine	age	0.0283615	0.0631945	130	130	0.654938	0.899063
Br2CA	palmitoylcarnitine..C16.	Br2CA	-0.038372	0.0857088	130	130	0.655236	0.899063
Br2CA	X1.2.dilinoleoyl.digalactosylglycerol..18.2.18.2..	Br2CA	-0.0145098	0.0336801	130	130	0.667414	0.899357
age	X1..1.enyl.stearoyl..GPE..P.18.0..	age	0.0189148	0.0438806	130	130	0.667826	0.899357
Br2CA	X1.carboxyethylphenylalanine	Br2CA	-0.0178554	0.0415023	130	130	0.667859	0.899357
Br2CA	X2.hydroxynervonate.	Br2CA	-0.0268153	0.0605	130	130	0.658437	0.899357
Br2CA	X2.keto.3.deoxy.gluconate	Br2CA	-0.0301769	0.0681173	130	130	0.65873	0.899357
age	X3.5.dihydroxybenzoic.acid	age	-0.0152412	0.0348528	130	130	0.662698	0.899357
age	X3.5.dihydroxyphenylpropionate	age	-0.0437199	0.0978644	130	130	0.656385	0.899357
Br2CA	X3.hydroxysebacate	Br2CA	-0.0228555	0.0518382	130	130	0.66021	0.899357
age	X3.methylglutarate.2.methylglutarate	age	-0.0141885	0.0328551	130	130	0.667186	0.899357
Br2CA	X4.methyl.2.oxopentanoate	Br2CA	-0.0363344	0.0823522	130	130	0.660194	0.899357
Br2CA	caprylate..8.0.	Br2CA	-0.0362513	0.0837979	130	130	0.666129	0.899357
Creatinine	diacylglycerol..16.1.18.2..2...16.0.18.3..1...	Creatinine	-0.0184954	0.0430133	130	130	0.667992	0.899357
Br2CA	dihomo.linolenate..20.3n3.or.n6.	Br2CA	-0.0372459	0.0857814	130	130	0.664982	0.899357
Br2CA	docosahexaenoate..DHA..22.6n3.	Br2CA	-0.0409633	0.0933776	130	130	0.661715	0.899357
Creatinine	fucose	Creatinine	-0.0149987	0.0340547	130	130	0.660472	0.899357
Creatinine	genistein	Creatinine	-0.0313073	0.0710129	130	130	0.660777	0.899357
Br2CA	isoursodeoxycholate	Br2CA	-0.0305776	0.0706469	130	130	0.66594	0.899357
Creatinine	laurate..12.0.	Creatinine	-0.0563136	0.126498	130	130	0.657113	0.899357
Br2CA	leucylglutamine.	Br2CA	-0.0155545	0.035403	130	130	0.661254	0.899357
Br2CA	maleate	Br2CA	-0.0128881	0.0289694	130	130	0.657306	0.899357
Creatinine	mannitol.sorbitol	Creatinine	0.0301981	0.0692217	130	130	0.663458	0.899357
Br2CA	N.N.dimethylalanine	Br2CA	0.0200852	0.0455401	130	130	0.66016	0.899357
Br2CA	N.acetylmethionine.sulfoxide	Br2CA	-0.0231069	0.0531072	130	130	0.664455	0.899357
Br2CA	N.acetylputrescine	Br2CA	-0.048063	0.111813	130	130	0.668094	0.899357
Creatinine	N.methyltaurine	Creatinine	0.0311508	0.0713842	130	130	0.663441	0.899357
age	N1.Methyl.2.pyridone.5.carboxamide	age	-0.0195649	0.044933	130	130	0.664579	0.899357
Creatinine	pentadecanoate..15.0.	Creatinine	-0.019833	0.0453139	130	130	0.662501	0.899357
Br2CA	serine	Br2CA	-0.0130491	0.0294884	130	130	0.659031	0.899357
Creatinine	solanidine	Creatinine	0.0560517	0.12571	130	130	0.656527	0.899357
age	stigmasterol	age	0.0144055	0.032762	130	130	0.660966	0.899357
Creatinine	sucralose	Creatinine	0.0540533	0.124627	130	130	0.665323	0.899357
age	palmitoylcarnitine..C16.	age	0.0367722	0.0860499	130	130	0.670444	0.90142
age	phytanate	age	0.0257629	0.0602476	130	130	0.670241	0.90142
age	N.N.dimethylalanine	age	0.0228961	0.0537891	130	130	0.67169	0.9025
Br2CA	N.methylproline	Br2CA	-0.0496842	0.11706	130	130	0.672066	0.9025
Creatinine	myristoleate..14.1n5.	Creatinine	0.0203175	0.0479499	130	130	0.672566	0.902622
Br2CA	X2.linoleoylglycerol..18.2.	Br2CA	-0.0227965	0.0539158	130	130	0.67333	0.903098
Br2CA	X5.hydroxyhexanoate	Br2CA	-0.0243053	0.0578404	130	130	0.675101	0.903131
age	deoxymugineic.acid	age	0.0281442	0.0668553	130	130	0.675018	0.903131
age	hyocholate	age	-0.0171065	0.0405211	130	130	0.674208	0.903131
Br2CA	N.acetylglucosaminylasparagine	Br2CA	-0.0162106	0.0386538	130	130	0.675812	0.903131
age	phenylpropionylglycine	age	0.0202475	0.0481926	130	130	0.67568	0.903131
age	pyruvate	age	0.0165818	0.0393221	130	130	0.67459	0.903131
Creatinine	guanosine	Creatinine	0.023609	0.0563896	130	130	0.676235	0.903149
Creatinine	X2.3.dihydroxyisovalerate	Creatinine	0.0388481	0.0934302	130	130	0.678645	0.903375
age	X4.cholesten.3.one	age	0.0212711	0.0511764	130	130	0.678433	0.903375
Creatinine	X4.methylhexanoate..a7.0.	Creatinine	0.0225783	0.054556	130	130	0.679755	0.903375
Br2CA	aconitate..cis.or.trans.	Br2CA	-0.024385	0.05891	130	130	0.679721	0.903375
Br2CA	gamma.glutamylmethionine	Br2CA	-0.0212934	0.0511938	130	130	0.678388	0.903375
Br2CA	linoleoyl.linolenoyl.glycerol..18.2.18.3...2..	Br2CA	0.0393346	0.094556	130	130	0.678223	0.903375
Creatinine	myristate..14.0.	Creatinine	-0.0224623	0.0541108	130	130	0.679021	0.903375
Br2CA	p.cresol	Br2CA	-0.0175629	0.04216	130	130	0.677818	0.903375
Br2CA	phenylalanylglycine	Br2CA	-0.017282	0.0418001	130	130	0.680092	0.903375
Creatinine	X1.palmitoyl.2.linoleoyl.digalactosylglycerol..16.0.18.2..	Creatinine	0.0197428	0.0481805	130	130	0.682781	0.905311
Br2CA	X3.ureidopropionate	Br2CA	-0.0270747	0.0659536	130	130	0.6823	0.905311
Br2CA	N.acetylasparagine	Br2CA	0.023707	0.0577882	130	130	0.682418	0.905311
Creatinine	paraxanthine	Creatinine	-0.0248551	0.0607118	130	130	0.683229	0.905361
Br2CA	X3.amino.2.piperidone	Br2CA	-0.0262394	0.0643861	130	130	0.684362	0.906047
Creatinine	ribonate	Creatinine	0.0342102	0.0840167	130	130	0.684696	0.906047
Br2CA	xanthosine	Br2CA	-0.0159289	0.0391525	130	130	0.68498	0.906047
Creatinine	trans.4.hydroxyproline	Creatinine	0.0172204	0.0424246	130	130	0.685678	0.906427
age	palmitoyl.ethanolamide	age	-0.0233131	0.057929	130	130	0.688563	0.90915
age	valerylphenylalanine	age	-0.023607	0.0585785	130	130	0.688187	0.90915
Creatinine	heptadecatrienoate..17.3..	Creatinine	-0.0210884	0.0527963	130	130	0.690331	0.910513
age	valylglycine	age	-0.0145334	0.0363374	130	130	0.690421	0.910513
age	X5.6.dihydrouridine	age	0.0161886	0.0409967	130	130	0.693655	0.913384
Creatinine	fumarate	Creatinine	-0.0168529	0.0427434	130	130	0.694133	0.913384
Br2CA	N.acetylhistamine	Br2CA	-0.0460644	0.116674	130	130	0.693758	0.913384
Creatinine	raffinose	Creatinine	0.0258684	0.0656461	130	130	0.694255	0.913384
Br2CA	X10.hydroxystearate	Br2CA	0.0179456	0.0457138	130	130	0.695391	0.914315
Br2CA	succinylcarnitine..C4.DC.	Br2CA	-0.0127301	0.0324664	130	130	0.695792	0.914315
age	glycosyl.N.palmitoyl.sphingosine..d18.1.16.0.	age	-0.0219356	0.0562685	130	130	0.697366	0.915837
Br2CA	undecanedioate..C11.DC.	Br2CA	-0.0101222	0.0260116	130	130	0.698019	0.91615
Creatinine	arabinose	Creatinine	0.022211	0.0572062	130	130	0.698527	0.916271
Creatinine	X2.palmitoyl.galactosylglycerol..16.0..	Creatinine	-0.0201055	0.0519091	130	130	0.699253	0.916355
Creatinine	glycoursodeoxycholate	Creatinine	-0.0235396	0.0608324	130	130	0.699489	0.916355
age	leucylglycine	age	-0.0138813	0.0358548	130	130	0.699837	0.916355
Creatinine	maltose	Creatinine	0.0323035	0.083787	130	130	0.700535	0.916425
Br2CA	ribose	Br2CA	0.017211	0.0446587	130	130	0.700722	0.916425
Creatinine	X1.palmitoyl.GPI..16.0.	Creatinine	0.0174424	0.0458033	130	130	0.704033	0.918033
Creatinine	X2.oxoarginine.	Creatinine	0.020713	0.0543233	130	130	0.703795	0.918033
Creatinine	docosatrienoate..22.3n3.	Creatinine	-0.0356503	0.0934978	130	130	0.703685	0.918033
age	N.acetylglutamine	age	-0.0132967	0.0346584	130	130	0.702446	0.918033
age	triethanolamine	age	0.00918748	0.0240688	130	130	0.703363	0.918033
Creatinine	X1.2.dipalmitoyl.GPC..16.0.16.0.	Creatinine	0.0286066	0.0756851	130	130	0.706302	0.91863
Br2CA	acesulfame	Br2CA	0.0408212	0.109317	130	130	0.70955	0.91863
Br2CA	caproate..6.0.	Br2CA	-0.0234387	0.0620833	130	130	0.706459	0.91863
Creatinine	dihomo.linolenate..20.3n3.or.n6.	Creatinine	0.0333909	0.0888222	130	130	0.707676	0.91863
age	eicosapentaenoate..EPA..20.5n3.	age	0.0306627	0.0813683	130	130	0.707397	0.91863
Br2CA	glycochenodeoxycholate	Br2CA	0.0264372	0.0708031	130	130	0.70955	0.91863
age	indoleacetate	age	0.0242207	0.0642637	130	130	0.707362	0.91863
Creatinine	linoleoyl.ethanolamide	Creatinine	-0.0287463	0.075853	130	130	0.705419	0.91863
age	N.propionylmethionine	age	-0.0253268	0.0678909	130	130	0.709785	0.91863
age	oleoylcarnitine..C18.1.	age	-0.0249441	0.0659141	130	130	0.706244	0.91863
age	palmitoyl.linoleoyl.glycerol..16.0.18.2...1..	age	-0.0105006	0.0281551	130	130	0.709857	0.91863
Creatinine	palmitoyl.linoleoyl.glycerol..16.0.18.2...1..	Creatinine	-0.0114613	0.0307276	130	130	0.709827	0.91863
Br2CA	pentose.acid.	Br2CA	-0.0219473	0.0588662	130	130	0.709947	0.91863
Creatinine	threonine	Creatinine	0.0116004	0.0311337	130	130	0.710324	0.91863
Br2CA	xanthurenate	Br2CA	-0.0176799	0.0476253	130	130	0.711433	0.919526
Creatinine	dihydrodaidzein	Creatinine	0.0275905	0.0747017	130	130	0.71254	0.920416
Creatinine	steviol	Creatinine	0.03052	0.0828101	130	130	0.713127	0.920635
age	X1.palmitoyl.GPC..16.0.	age	0.0284496	0.0775326	130	130	0.714776	0.920895
Br2CA	X2.oxoarginine.	Br2CA	-0.0191047	0.0524127	130	130	0.716251	0.920895
Creatinine	alpha.tocotrienol	Creatinine	-0.0112618	0.0307741	130	130	0.715151	0.920895
Br2CA	beta.sitosterol	Br2CA	-0.0142815	0.0391786	130	130	0.716156	0.920895
Creatinine	lactate	Creatinine	0.0228416	0.0626843	130	130	0.716244	0.920895
age	N.butyryl.leucine	age	-0.0292799	0.0796821	130	130	0.714418	0.920895
age	tyramine	age	-0.0389174	0.106517	130	130	0.715989	0.920895
Br2CA	X3..4.hydroxyphenyl.propionate	Br2CA	0.0305235	0.0842698	130	130	0.717861	0.921041
age	biliverdin	age	0.0113918	0.0314214	130	130	0.718036	0.921041
age	dehydrophytosphingosine.	age	-0.0206881	0.0569846	130	130	0.717656	0.921041
age	pipecolate	age	0.0366583	0.100805	130	130	0.717198	0.921041
age	pyridoxine..Vitamin.B6.	age	0.0105228	0.0293207	130	130	0.720774	0.924015
age	cadaverine	age	0.0331962	0.0929764	130	130	0.722114	0.925195
age	indolepropionate	age	-0.0181223	0.051043	130	130	0.723618	0.926583
Creatinine	X1.oleoyl.2.linoleoyl.GPC..18.1.18.2..	Creatinine	0.0350896	0.100206	130	130	0.726837	0.92788
age	X2.hydroxymyristate	age	-0.0154265	0.0436839	130	130	0.725085	0.92788
age	X3.7.dimethylurate	age	0.0330423	0.0940828	130	130	0.726504	0.92788
age	X5.oxoproline	age	0.0172176	0.0490572	130	130	0.726711	0.92788
age	behenoyl.ethanolamide..22.0..	age	0.018437	0.0524286	130	130	0.726144	0.92788
Br2CA	oleoyl.linolenoyl.glycerol..18.1.18.3...2..	Br2CA	0.0339891	0.0971658	130	130	0.727155	0.92788
Creatinine	X.15.2..anacardic.acid	Creatinine	-0.0379187	0.108943	130	130	0.728474	0.929
Creatinine	X2.3.dimethylsuccinate	Creatinine	-0.0110499	0.0321603	130	130	0.731824	0.929
age	X2.4.6.trihydroxybenzoate	age	-0.0166583	0.0479881	130	130	0.729554	0.929
age	X2.aminophenol	age	0.011267	0.0325832	130	130	0.730531	0.929
Br2CA	X2.hydroxyarachidate.	Br2CA	-0.0204241	0.0594348	130	130	0.731761	0.929
age	X4.acetamidobenzoate	age	-0.0155775	0.0452503	130	130	0.731275	0.929
Br2CA	dimethylglycine	Br2CA	-0.0141756	0.0411688	130	130	0.731239	0.929
Creatinine	linolenoyl.linolenoyl.glycerol..18.3.18.3...1..	Creatinine	-0.0438643	0.12705	130	130	0.730525	0.929
age	taurocholate	age	-0.0220087	0.0637681	130	130	0.731076	0.929
Creatinine	X1..1.enyl.oleoyl..GPE..P.18.1..	Creatinine	-0.0162482	0.0478957	130	130	0.735036	0.929806
Br2CA	X2.8.quinolinediol	Br2CA	-0.0343273	0.101147	130	130	0.734931	0.929806
Br2CA	glycolithocholate.sulfate.	Br2CA	-0.0200495	0.0592429	130	130	0.73566	0.929806
Creatinine	N.carbamoylputrescine	Creatinine	0.0207848	0.0611793	130	130	0.734674	0.929806
Br2CA	N.formylmethionine	Br2CA	-0.0144531	0.042371	130	130	0.73373	0.929806
age	p.cresol	age	-0.0150946	0.0446153	130	130	0.736124	0.929806
age	pyridoxate	age	0.0120151	0.0353382	130	130	0.734893	0.929806
Creatinine	pyridoxine..Vitamin.B6.	Creatinine	0.0102334	0.0301455	130	130	0.734895	0.929806
Br2CA	theobromine	Br2CA	-0.0171443	0.0507524	130	130	0.736254	0.929806
age	X2.palmitoyl.galactosylglycerol..16.0..	age	0.0170154	0.0504734	130	130	0.737046	0.930273
age	X1.margaroylglycerol..17.0.	age	-0.0170514	0.0507778	130	130	0.737994	0.930405
age	N1.N12.diacetylspermine	age	-0.0279763	0.0832794	130	130	0.737897	0.930405
Br2CA	N.methyl.GABA	Br2CA	0.0164191	0.049278	130	130	0.739585	0.930813
age	N.methyltaurine	age	0.0244897	0.0733034	130	130	0.739352	0.930813
Creatinine	Urolithin.A	Creatinine	-0.0233218	0.0699498	130	130	0.739531	0.930813
Br2CA	valylleucine	Br2CA	-0.0124614	0.0374661	130	130	0.740055	0.930874
Creatinine	N.acetylglutamine	Creatinine	0.0106954	0.0322184	130	130	0.740596	0.931023
age	X1.palmitoyl.galactosylglycerol..16.0..	age	-0.0149533	0.04508	130	130	0.741194	0.931105
Creatinine	gamma.glutamylvaline	Creatinine	-0.0144596	0.0437291	130	130	0.741506	0.931105
Creatinine	X2.hydroxybehenate	Creatinine	-0.0192538	0.0584479	130	130	0.742439	0.931375
Br2CA	X2.palmitoyl.galactosylglycerol..16.0..	Br2CA	-0.016506	0.0501281	130	130	0.742566	0.931375
Br2CA	X5.acetylamino.6.amino.3.methyluracil	Br2CA	-0.0134415	0.0411858	130	130	0.744828	0.932822
Br2CA	diglycerol	Br2CA	-0.0170227	0.052189	130	130	0.744988	0.932822
Creatinine	tryptamine	Creatinine	-0.0257256	0.0788208	130	130	0.744752	0.932822
age	choline.phosphate	age	-0.0265803	0.0829068	130	130	0.749082	0.936883
age	pantothenate	age	-0.0192601	0.0599023	130	130	0.748811	0.936883
Br2CA	X1.pentadecanoylglycerol..15.0.	Br2CA	0.0131046	0.0409952	130	130	0.749819	0.936907
Creatinine	X1.stearoyl.GPI..18.0.	Creatinine	0.0113897	0.0358538	130	130	0.751301	0.936907
Creatinine	X3.hydroxyphenylacetate	Creatinine	0.0172197	0.0541004	130	130	0.750908	0.936907
Creatinine	dehydrolithocholate	Creatinine	0.0144415	0.0454031	130	130	0.751151	0.936907
Creatinine	dimethylglycine	Creatinine	0.0135421	0.0426196	130	130	0.751263	0.936907
Creatinine	N.formylphenylalanine	Creatinine	0.00940261	0.0296932	130	130	0.752075	0.936907
age	urate	age	-0.0194057	0.0611323	130	130	0.751892	0.936907
Br2CA	cholate	Br2CA	-0.0291634	0.0923165	130	130	0.752636	0.937076
age	X.16.or.17..methylstearate..a19.0.or.i19.0.	age	-0.016615	0.0542752	130	130	0.760414	0.94165
age	X1.2.dilinolenoyl.galactosylglycerol..18.3.18.3..	age	0.0230802	0.0746961	130	130	0.758281	0.94165
age	X1.palmitoyl.GPG..16.0..	age	0.0178351	0.0586906	130	130	0.762141	0.94165
age	X2.hydroxyquinoline	age	-0.0187915	0.0614623	130	130	0.760703	0.94165
age	X3.ketosphinganine	age	-0.011159	0.0370963	130	130	0.764449	0.94165
Creatinine	X3.methyl.2.oxovalerate	Creatinine	0.0249677	0.0824628	130	130	0.762809	0.94165
age	acesulfame	age	0.0340008	0.110694	130	130	0.759658	0.94165
Br2CA	androstenediol..3beta.17beta..disulfate..2.	Br2CA	-0.00965758	0.032122	130	130	0.764269	0.94165
Creatinine	cinnamate	Creatinine	0.0271759	0.0903184	130	130	0.764184	0.94165
age	inosine	age	0.0156258	0.0512737	130	130	0.761481	0.94165
Br2CA	linolenate..alpha.or.gamma...18.3n3.or.6..	Br2CA	0.0207626	0.0689803	130	130	0.763968	0.94165
Br2CA	mannose	Br2CA	-0.0151393	0.0498504	130	130	0.7619	0.94165
age	N.acetylglycine	age	-0.018056	0.0588417	130	130	0.7599	0.94165
Br2CA	N.carbamoylputrescine	Br2CA	-0.0181558	0.0591361	130	130	0.759387	0.94165
age	N.monomethylarginine	age	-0.0139089	0.0451931	130	130	0.759162	0.94165
age	N.propionylalanine	age	-0.0141321	0.0467816	130	130	0.763123	0.94165
Br2CA	ribulonate.xylulonate.lyxonate.	Br2CA	-0.0148826	0.0490837	130	130	0.76228	0.94165
age	stigmastadienone	age	-0.00860605	0.0277481	130	130	0.756999	0.94165
Creatinine	trans.urocanate	Creatinine	0.0126284	0.0421099	130	130	0.76485	0.94165
age	valylglutamine	age	0.0112552	0.0366605	130	130	0.75938	0.94165
Br2CA	X1..1.enyl.oleoyl..GPE..P.18.1..	Br2CA	-0.013585	0.046309	130	130	0.769769	0.941827
Br2CA	X1.methylguanidine	Br2CA	-0.00804051	0.0275135	130	130	0.770715	0.941827
Creatinine	X1.stearoyl.GPC..18.0.	Creatinine	-0.0239789	0.0831213	130	130	0.773517	0.941827
age	X2.methylcitrate.homocitrate	age	-0.0146932	0.0497685	130	130	0.768341	0.941827
age	X2S.3R.dihydroxybutyrate	age	-0.0100796	0.0337145	130	130	0.765875	0.941827
age	X3.carboxyadipate	age	0.0144376	0.049405	130	130	0.770963	0.941827
age	X3.dehydroshikimate	age	-0.0177043	0.0611229	130	130	0.773006	0.941827
age	X3.phenylpropionate..hydrocinnamate.	age	0.0163245	0.0561786	130	130	0.772284	0.941827
Creatinine	X4.methyl.2.oxopentanoate	Creatinine	0.0249856	0.0853117	130	130	0.770346	0.941827
Br2CA	X6.oxolithocholate	Br2CA	-0.0126956	0.0433109	130	130	0.770023	0.941827
Creatinine	X7.ketolithocholate	Creatinine	0.0209865	0.0714039	130	130	0.769354	0.941827
Br2CA	arabinose	Br2CA	-0.0163646	0.055311	130	130	0.767857	0.941827
Br2CA	biliverdin	Br2CA	-0.00966473	0.0331499	130	130	0.771157	0.941827
age	carotene.diol..3.	age	-0.0106002	0.0368124	130	130	0.773893	0.941827
age	deoxycarnitine	age	-0.0160698	0.0547852	130	130	0.770133	0.941827
Creatinine	docosapentaenoate..n3.DPA..22.5n3.	Creatinine	0.0295434	0.101467	130	130	0.771464	0.941827
age	gamma.CEHC	age	-0.0155958	0.0539519	130	130	0.773373	0.941827
age	gamma.glutamyl.alpha.lysine	age	-0.0126483	0.0422215	130	130	0.765426	0.941827
age	N.butyryl.isoleucine	age	-0.0225487	0.0782007	130	130	0.773964	0.941827
age	stearoylcarnitine..C18.	age	0.0216253	0.0742837	130	130	0.771819	0.941827
age	tartarate	age	-0.0183848	0.0637073	130	130	0.773412	0.941827
Br2CA	lignoceroylcarnitine..C24..	Br2CA	-0.0103126	0.0359046	130	130	0.774451	0.9419
Creatinine	X2.linoleoylglycerol..18.2.	Creatinine	-0.0159496	0.0558795	130	130	0.775901	0.942148
Br2CA	arabonate.xylonate	Br2CA	-0.0248453	0.0868288	130	130	0.775332	0.942148
Creatinine	syringaldehyde	Creatinine	-0.0117684	0.0412256	130	130	0.775937	0.942148
Br2CA	X.S..3.hydroxybutyrylcarnitine	Br2CA	-0.0110079	0.0405722	130	130	0.786672	0.942237
Creatinine	X1.palmitoyl.2.oleoyl.GPC..16.0.18.1.	Creatinine	0.0171385	0.060705	130	130	0.778216	0.942237
age	X2..deoxyguanosine	age	0.0171187	0.0627366	130	130	0.785754	0.942237
age	X2..O.methyluridine	age	0.0109353	0.0400518	130	130	0.785613	0.942237
age	X2.4.dihydroxyhydrocinnamate	age	0.0189739	0.0684844	130	130	0.782573	0.942237
age	X2.hydroxybutyrate.2.hydroxyisobutyrate	age	0.0120553	0.0445081	130	130	0.787338	0.942237
Br2CA	X5.methylhexanoate..i7.0.	Br2CA	-0.0102566	0.0370927	130	130	0.782643	0.942237
Creatinine	acesulfame	Creatinine	-0.0320011	0.11321	130	130	0.777955	0.942237
Creatinine	adipate..C6.DC.	Creatinine	0.00727892	0.0268978	130	130	0.787208	0.942237
Br2CA	azelate..C9.DC.	Br2CA	0.0100565	0.0358986	130	130	0.780005	0.942237
age	beta.cryptoxanthin	age	-0.0144168	0.0534002	130	130	0.787975	0.942237
age	butyrylglycine	age	-0.0123467	0.0452283	130	130	0.7857	0.942237
age	delta.tocopherol	age	-0.0119469	0.0435276	130	130	0.784536	0.942237
Br2CA	deoxymugineic.acid	Br2CA	-0.018714	0.0660953	130	130	0.777597	0.942237
Creatinine	gamma.tocopherol.beta.tocopherol	Creatinine	0.00635579	0.0230422	130	130	0.783189	0.942237
Creatinine	malate	Creatinine	-0.0132091	0.0470708	130	130	0.779524	0.942237
age	N.methyl.GABA	age	0.0130024	0.0466995	130	130	0.781176	0.942237
age	N.methylalanine	age	0.0186345	0.0680412	130	130	0.785109	0.942237
age	N.palmitoyl.phytosphingosine..t18.0.16.0.	age	-0.0089213	0.0315366	130	130	0.778113	0.942237
Creatinine	piperine	Creatinine	-0.0334803	0.119772	130	130	0.780378	0.942237
Br2CA	pregnenetriol.sulfate.	Br2CA	0.00886576	0.0314247	130	130	0.778421	0.942237
Creatinine	ribose	Creatinine	-0.0124881	0.046275	130	130	0.787785	0.942237
Creatinine	sitostanol	Creatinine	-0.0111184	0.040459	130	130	0.783988	0.942237
age	tetrahydrocortisol.sulfate..2.	age	0.00961544	0.035434	130	130	0.786921	0.942237
age	thymine	age	-0.0205107	0.0745989	130	130	0.784171	0.942237
Br2CA	tryptophan	Br2CA	-0.00987628	0.0353789	130	130	0.78068	0.942237
Creatinine	vanillin	Creatinine	-0.0106402	0.0385298	130	130	0.782916	0.942237
Creatinine	xanthine	Creatinine	0.01123	0.0404345	130	130	0.781749	0.942237
Br2CA	theanine	Br2CA	-0.0106505	0.03986	130	130	0.789885	0.944009
age	N6.acetyllysine	age	0.00846115	0.0318122	130	130	0.791048	0.944886
age	X1.palmitoyl.2.oleoyl.GPC..16.0.18.1.	age	0.015611	0.059248	130	130	0.792945	0.945626
Creatinine	X1.stearoyl.GPG..18.0.	Creatinine	-0.0142979	0.0544641	130	130	0.793382	0.945626
Creatinine	hypoxanthine	Creatinine	0.0094709	0.0359082	130	130	0.79246	0.945626
age	naringenin	age	0.0203331	0.0773258	130	130	0.793369	0.945626
Br2CA	X1..1.enyl.palmitoyl..GPE..P.16.0..	Br2CA	0.0130124	0.0500033	130	130	0.795161	0.945668
age	X1.methylurate	age	-0.0111006	0.0430243	130	130	0.797177	0.945668
Br2CA	X1.palmitoyl.galactosylglycerol..16.0..	Br2CA	-0.0117851	0.0469163	130	130	0.802116	0.945668
Br2CA	X2.6.dihydroxybenzoic.acid	Br2CA	-0.0139601	0.0548386	130	130	0.799553	0.945668
Creatinine	X2.hydroxynervonate.	Creatinine	0.0161601	0.0625886	130	130	0.796717	0.945668
Br2CA	X3b.hydroxy.5.cholenoic.acid	Br2CA	-0.00831455	0.0324377	130	130	0.798232	0.945668
age	X4.hydroxyphenylacetate	age	-0.00893045	0.0353546	130	130	0.801373	0.945668
Creatinine	X5.acetylamino.6.amino.3.methyluracil	Creatinine	-0.0106379	0.0426875	130	130	0.80371	0.945668
age	X5.aminovalerate	age	-0.00905331	0.0359116	130	130	0.801406	0.945668
age	X5alpha.androstan.3beta.17alpha.diol.monosulfate..1.	age	-0.0107681	0.0429238	130	130	0.802664	0.945668
age	carotene.diol..1.	age	0.00690973	0.02707	130	130	0.799269	0.945668
Creatinine	daidzein	Creatinine	0.0213782	0.0857848	130	130	0.803651	0.945668
Br2CA	dodecenedioate..C12.1.DC..	Br2CA	0.00857132	0.0337249	130	130	0.799833	0.945668
Creatinine	gamma.glutamylglycine	Creatinine	0.0111152	0.0439488	130	130	0.800793	0.945668
age	gentisate	age	0.0163586	0.0632326	130	130	0.796622	0.945668
Br2CA	N..2.furoyl.glycine	Br2CA	-0.00790932	0.0304354	130	130	0.795498	0.945668
Br2CA	N.carboxymethylalanine	Br2CA	0.0155143	0.0621072	130	130	0.803262	0.945668
Br2CA	N.palmitoyl.sphingadienine..d18.2.16.0..	Br2CA	-0.0109825	0.0420935	130	130	0.794623	0.945668
Creatinine	nicotianamine	Creatinine	-0.0127169	0.0490018	130	130	0.795696	0.945668
Creatinine	oleoyl.linoleoyl.glycerol..18.1.18.2...2.	Creatinine	0.017721	0.0693952	130	130	0.798901	0.945668
Br2CA	putrescine	Br2CA	-0.0226193	0.0904884	130	130	0.803049	0.945668
age	skatol	age	-0.0168189	0.0674141	130	130	0.803711	0.945668
age	taurochenodeoxycholate	age	-0.0136938	0.0531388	130	130	0.797091	0.945668
Br2CA	theophylline	Br2CA	0.0100247	0.0397515	130	130	0.801375	0.945668
age	X.14.or.15..methylpalmitate..a17.0.or.i17.0.	age	0.0151449	0.0614377	130	130	0.806034	0.945801
Br2CA	X.15.2..anacardic.acid	Br2CA	-0.0257864	0.105141	130	130	0.806726	0.945801
age	X12.ketolithocholate	age	-0.0146163	0.0593137	130	130	0.806114	0.945801
age	X2.methylbutyrylphenylalanine	age	0.0119503	0.0482545	130	130	0.805171	0.945801
Creatinine	caprate..10.0.	Creatinine	-0.0219602	0.0896563	130	130	0.806978	0.945801
age	glutamate	age	0.00638708	0.0260838	130	130	0.807255	0.945801
Creatinine	N.methyltryptophan	Creatinine	-0.0173399	0.0703377	130	130	0.805723	0.945801
Creatinine	nonadecanoate..19.0.	Creatinine	0.0127876	0.0521436	130	130	0.806714	0.945801
age	X1.linoleoylglycerol..18.2.	age	0.0180081	0.0742832	130	130	0.809206	0.94748
Br2CA	X3.hydroxyarachidate.	Br2CA	0.0129063	0.0534245	130	130	0.809548	0.94748
Creatinine	pristanate	Creatinine	0.0142409	0.0592118	130	130	0.810367	0.947936
Br2CA	lysylleucine	Br2CA	0.0104592	0.0435916	130	130	0.810836	0.947982
age	campesterol	age	0.00941456	0.0395606	130	130	0.812314	0.948401
age	nicotinate.ribonucleoside	age	0.0147441	0.0618329	130	130	0.812255	0.948401
age	piperidine	age	0.0123094	0.0516996	130	130	0.812485	0.948401
Br2CA	X3.hydroxy.3.methylglutarate	Br2CA	0.0121244	0.051233	130	130	0.813395	0.948961
age	creatine	age	0.0108265	0.0460179	130	130	0.814413	0.948969
Br2CA	glycerophosphorylcholine..GPC.	Br2CA	0.01653	0.0701142	130	130	0.814032	0.948969
Br2CA	N.acetyltryptophan	Br2CA	-0.00850899	0.0362332	130	130	0.814744	0.948969
Br2CA	OAHSA..18.1.OH.18.0.	Br2CA	0.0143497	0.0612321	130	130	0.815124	0.948969
Br2CA	pentadecanoate..15.0.	Br2CA	-0.0102024	0.0437306	130	130	0.815976	0.94946
Br2CA	X3.carboxy.4.methyl.5.pentyl.2.furanpropionate..3.CMPFP...	Br2CA	-0.0101605	0.044209	130	130	0.818637	0.951552
Br2CA	X7.ketolithocholate	Br2CA	-0.0158657	0.0690082	130	130	0.818572	0.951552
age	X3.hydroxyisonicotinic.acid	age	-0.0119724	0.0526613	130	130	0.820829	0.953095
age	diacetylspermidine.	age	-0.0168246	0.0739811	130	130	0.820777	0.953095
age	N.N.N.trimethyl.alanylproline.betaine..TMAP.	age	0.0187355	0.0828174	130	130	0.821676	0.953577
age	diglycerol	age	-0.0136554	0.0606871	130	130	0.822652	0.954207
age	dihydrodaidzein	age	-0.0152494	0.0684477	130	130	0.824088	0.955371
Br2CA	X1.linolenoylglycerol..18.3.	Br2CA	0.0183062	0.082501	130	130	0.824786	0.955676
Br2CA	X2.hydroxybehenate	Br2CA	-0.0124787	0.0564882	130	130	0.825558	0.955806
age	gamma.glutamylvaline	age	-0.00915598	0.0414346	130	130	0.825765	0.955806
Creatinine	X3.hydroxybenzoate	Creatinine	0.00962599	0.0438032	130	130	0.826451	0.956099
age	N.carbamoylaspartate	age	-0.013791	0.0628886	130	130	0.827039	0.956278
age	X2.oleoylglycerol..18.1.	age	0.010026	0.0468015	130	130	0.831014	0.959537
Creatinine	N.acetylhistidine	Creatinine	0.00627424	0.0293592	130	130	0.831163	0.959537
age	N.acetylproline	age	-0.0125871	0.0588096	130	130	0.831161	0.959537
Creatinine	X1.7.dimethylurate	Creatinine	0.0120631	0.0567869	130	130	0.832277	0.960025
Creatinine	dihomo.linoleate..20.2n6.	Creatinine	-0.012126	0.0572805	130	130	0.832716	0.960025
Creatinine	glycerophosphoglycerol	Creatinine	0.00840383	0.0397397	130	130	0.832893	0.960025
Creatinine	pterin	Creatinine	0.0104858	0.0498698	130	130	0.833849	0.960625
Br2CA	X1.linoleoylglycerol..18.2.	Br2CA	0.0134334	0.0697268	130	130	0.847598	0.962622
Creatinine	X1.palmitoyl.2.linoleoyl.GPC..16.0.18.2.	Creatinine	0.0141724	0.0736662	130	130	0.847776	0.962622
Br2CA	X1.stearoyl.GPE..18.0.	Br2CA	0.0100998	0.0506346	130	130	0.842246	0.962622
Creatinine	X2.aminoheptanoate	Creatinine	0.0124404	0.0630947	130	130	0.844051	0.962622
Br2CA	X2.hydroxystearate	Br2CA	-0.0105018	0.0514881	130	130	0.838764	0.962622
age	X5.hydroxymethylfurfural	age	0.0097556	0.0496086	130	130	0.844699	0.962622
Creatinine	adenine	Creatinine	-0.0114569	0.0562424	130	130	0.838941	0.962622
Br2CA	alanylleucine	Br2CA	-0.00886026	0.0433938	130	130	0.838578	0.962622
Creatinine	alpha.tocopherol	Creatinine	0.00524849	0.0262008	130	130	0.841596	0.962622
Creatinine	citrulline	Creatinine	0.00573773	0.029445	130	130	0.845879	0.962622
Creatinine	glycerol.3.phosphate	Creatinine	-0.0104834	0.0545259	130	130	0.847868	0.962622
Creatinine	hexadecanedioate..C16.DC.	Creatinine	-0.00385687	0.0196721	130	130	0.844936	0.962622
age	methylmalonate..MMA.	age	-0.0120228	0.0607925	130	130	0.843569	0.962622
Br2CA	myo.inositol	Br2CA	-0.012686	0.0617908	130	130	0.83769	0.962622
Br2CA	myristoleate..14.1n5.	Br2CA	-0.00921103	0.0463215	130	130	0.842737	0.962622
age	N.acetylalanine	age	-0.00940574	0.0485192	130	130	0.846848	0.962622
age	N.acetylasparagine	age	-0.0111027	0.0578532	130	130	0.848381	0.962622
Creatinine	N.acetylglucosamine.N.acetylgalactosamine	Creatinine	-0.00996467	0.0494282	130	130	0.840629	0.962622
Br2CA	N1.Methyl.2.pyridone.5.carboxamide	Br2CA	-0.00874847	0.045505	130	130	0.847889	0.962622
age	nicotianamine	age	0.00916671	0.0452191	130	130	0.839953	0.962622
Br2CA	p.hydroxybenzaldehyde	Br2CA	-0.0152274	0.0738557	130	130	0.837022	0.962622
Br2CA	palmitoleoylcarnitine..C16.1..	Br2CA	-0.00937041	0.0482522	130	130	0.846359	0.962622
Br2CA	palmitoyl.sphingomyelin..d18.1.16.0.	Br2CA	0.0119635	0.0580139	130	130	0.836991	0.962622
age	phenylalanylalanine	age	0.00642977	0.0328187	130	130	0.845229	0.962622
Creatinine	pyridoxate	Creatinine	0.00737635	0.0360462	130	130	0.838231	0.962622
Br2CA	quinate	Br2CA	-0.0115568	0.0604181	130	130	0.848679	0.962622
age	raffinose	age	0.0120997	0.0601503	130	130	0.840924	0.962622
age	salicylate	age	0.00963351	0.0489995	130	130	0.844705	0.962622
Creatinine	Urolithin.B	Creatinine	-0.0105652	0.0535711	130	130	0.843999	0.962622
Br2CA	valylglutamine	Br2CA	0.0077133	0.0386847	130	130	0.842304	0.962622
age	X.12.or.13..methylmyristate..a15.0.or.i15.0.	age	0.00980546	0.0518736	130	130	0.85064	0.962726
Creatinine	X3.carboxyadipate	Creatinine	0.00927615	0.0501177	130	130	0.853498	0.962726
age	X3.hydroxymargarate	age	-0.0131598	0.0704318	130	130	0.852391	0.962726
Creatinine	adrenate..22.4n6.	Creatinine	-0.0139205	0.0771967	130	130	0.857209	0.962726
Br2CA	arachidonate..20.4n6.	Br2CA	0.0137745	0.07678	130	130	0.857939	0.962726
age	argininate.	age	-0.00833574	0.0455318	130	130	0.855263	0.962726
Creatinine	asparagine	Creatinine	0.00836579	0.0443204	130	130	0.850621	0.962726
Br2CA	beta.hydroxyisovalerate	Br2CA	0.00740019	0.0412219	130	130	0.857856	0.962726
age	coprostanol	age	-0.0076594	0.0415553	130	130	0.854298	0.962726
age	cysteine	age	0.00599541	0.0327085	130	130	0.85511	0.962726
Br2CA	dodecanedioate..C12.DC.	Br2CA	0.0101878	0.054377	130	130	0.851807	0.962726
age	fumarate	age	0.00765539	0.0420836	130	130	0.856203	0.962726
Creatinine	galactonate	Creatinine	0.0164924	0.0868811	130	130	0.849796	0.962726
Br2CA	glycylisoleucine	Br2CA	-0.00629667	0.0346565	130	130	0.856202	0.962726
Br2CA	laurate..12.0.	Br2CA	0.0231083	0.122066	130	130	0.850217	0.962726
age	N.acetylvaline	age	-0.0105521	0.0570162	130	130	0.853729	0.962726
Creatinine	nonenedioate..C9.1.DC..	Creatinine	-0.00428651	0.0238714	130	130	0.857839	0.962726
Br2CA	oleoyl.ethanolamide	Br2CA	0.0103593	0.0570213	130	130	0.856183	0.962726
age	pyroglutamine.	age	0.00863476	0.0474029	130	130	0.855775	0.962726
Creatinine	theophylline	Creatinine	-0.00764771	0.0411793	130	130	0.85301	0.962726
age	xanthosine	age	0.0080234	0.0438099	130	130	0.855236	0.962726
Br2CA	X5.hydroxy.2.indolecarboxylic.acid	Br2CA	0.00978808	0.0552746	130	130	0.859832	0.963411
age	X5.hydroxylysine	age	-0.00969654	0.054801	130	130	0.859861	0.963411
Creatinine	gamma.glutamylmethionine	Creatinine	0.00940899	0.0530525	130	130	0.859608	0.963411
Br2CA	X1.palmitoyl.GPG..16.0..	Br2CA	-0.0102944	0.0586279	130	130	0.860935	0.964043
Br2CA	butyrylglycine	Br2CA	-0.00661564	0.0378445	130	130	0.861598	0.964043
Br2CA	glycyrrhetinate	Br2CA	-0.0127781	0.0733473	130	130	0.862006	0.964043
age	mead.acid..20.3n9.	age	-0.0167607	0.0963312	130	130	0.862174	0.964043
Creatinine	adenosine	Creatinine	-0.00950428	0.0555111	130	130	0.864361	0.965999
Br2CA	X2.hydroxyquinoline	Br2CA	0.0106535	0.0625239	130	130	0.865007	0.966231
Br2CA	X2.3.dihydroxyisovalerate	Br2CA	-0.015284	0.090213	130	130	0.865879	0.966715
Br2CA	X3.carboxyadipate	Br2CA	-0.00816115	0.0483887	130	130	0.866374	0.966778
Br2CA	malate	Br2CA	-0.00760981	0.0454498	130	130	0.867337	0.967363
Br2CA	X3.hydroxymyristate	Br2CA	-0.00705678	0.0424093	130	130	0.868152	0.967783
Br2CA	X1.stearoyl.GPG..18.0.	Br2CA	-0.00863486	0.0526598	130	130	0.870034	0.968413
Br2CA	X3.hydroxybutyrate..BHBA.	Br2CA	-0.0124019	0.075475	130	130	0.869774	0.968413
Creatinine	indolin.2.one	Creatinine	0.0058223	0.0354008	130	130	0.869682	0.968413
Br2CA	hydroxymethylpyrimidine	Br2CA	-0.0118327	0.0723995	130	130	0.870484	0.968424
age	X2.hydroxyhippurate..salicylurate.	age	0.00487777	0.0300164	130	130	0.87119	0.968721
age	carboxyethyl.GABA	age	0.00487802	0.0303474	130	130	0.872752	0.969969
Br2CA	X4.acetamidophenol	Br2CA	-0.0118055	0.0746119	130	130	0.874561	0.970289
Br2CA	glutamine	Br2CA	0.00523009	0.0331035	130	130	0.874801	0.970289
age	stearoyl.linoleoyl.glycerol..18.0.18.2...2..	age	-0.00792489	0.0501396	130	130	0.874685	0.970289
Br2CA	threonate	Br2CA	-0.00686097	0.0432451	130	130	0.87425	0.970289
Creatinine	X3.methyl.2.oxobutyrate	Creatinine	0.0129762	0.0829999	130	130	0.876167	0.970341
age	hesperetin	age	0.0146584	0.0935965	130	130	0.87582	0.970341
Br2CA	N.acetylglutamine	Br2CA	0.00486227	0.0310863	130	130	0.876018	0.970341
age	carotene.diol..2.	age	-0.00505825	0.0325195	130	130	0.87666	0.970399
age	X1.palmitoyl.2.linoleoyl.digalactosylglycerol..16.0.18.2..	age	-0.00724179	0.048855	130	130	0.882578	0.974128
age	X4.hydroxybenzyl.alcohol	age	0.00622764	0.0416654	130	130	0.881686	0.974128
age	beta.guanidinopropanoate	age	0.00853037	0.0567681	130	130	0.880987	0.974128
Br2CA	docosapentaenoate..n3.DPA..22.5n3.	Br2CA	-0.0145103	0.0979882	130	130	0.882545	0.974128
age	hexadecasphinganine..d16.0..	age	-0.00780069	0.0517188	130	130	0.880536	0.974128
Creatinine	thiamin..Vitamin.B1.	Creatinine	-0.0120083	0.0811777	130	130	0.882679	0.974128
Br2CA	gamma.glutamyl.epsilon.lysine	Br2CA	0.00551688	0.0377159	130	130	0.884	0.975097
[truncated: 206 more rows]

## Sheet: S4
metadata	feature	value	coef	stderr	N	N.not.0	pval	qval
age	X3.4.dihydroxybutyrate	age	-0.127802	0.0323292	130	130	0.000188199	0.138326
age	gluconate	age	-0.402755	0.0975506	130	130	0.000132303	0.138326
age	mannonate.	age	-0.33288	0.079601	130	130	0.000104991	0.138326
age	arabonate.xylonate	age	-0.330328	0.0850775	130	130	0.000268026	0.147749
Creatinine	N.acetyl.isoputreanine	Creatinine	0.16109	0.0443032	130	130	0.000428472	0.188956
Creatinine	X2.hydroxyquinoline	Creatinine	-0.220739	0.065967	130	130	0.00109282	0.201194
Cis.Cl2CA	X2.hydroxysebacate	Cis.Cl2CA	0.106029	0.0338049	130	130	0.00214701	0.201194
Creatinine	X2.pyrrolidinone	Creatinine	0.125778	0.0418446	130	130	0.00322095	0.201194
Creatinine	X2S.3R.dihydroxybutyrate	Creatinine	0.105385	0.0327862	130	130	0.00168223	0.201194
Creatinine	X3.aminoisobutyrate	Creatinine	0.168252	0.0545123	130	130	0.00251722	0.201194
age	X3.hydroxy.3.methylglutarate	age	-0.16161	0.051671	130	130	0.00262018	0.201194
Creatinine	X3.indoleglyoxylic.acid	Creatinine	0.199227	0.0662563	130	130	0.0032848	0.201194
Creatinine	X4.imidazoleacetate	Creatinine	0.18552	0.0539099	130	130	0.000827818	0.201194
Cis.Cl2CA	X6.oxopiperidine.2.carboxylate	Cis.Cl2CA	-0.0649401	0.0215644	130	130	0.00316612	0.201194
age	arabinose	age	-0.15743	0.0494981	130	130	0.00186764	0.201194
Creatinine	cerotoylcarnitine..C26..	Creatinine	0.07051	0.0222282	130	130	0.00191835	0.201194
age	cysteine.s.sulfate	age	-0.120812	0.0374516	130	130	0.00199749	0.201194
Creatinine	deoxycholic.acid..12.or.24..sulfate.	Creatinine	0.352004	0.108176	130	130	0.00148362	0.201194
Creatinine	dodecanedioate..C12.DC.	Creatinine	-0.161836	0.0525568	130	130	0.00269679	0.201194
age	enterolactone	age	-0.145392	0.0465675	130	130	0.00224594	0.201194
age	ferulate	age	-0.187747	0.0585988	130	130	0.00209792	0.201194
Creatinine	formiminoglutamate	Creatinine	0.170269	0.0500484	130	130	0.000907961	0.201194
age	fructose	age	-0.211188	0.0657409	130	130	0.00168669	0.201194
age	galactonate	age	-0.246028	0.0794108	130	130	0.00300187	0.201194
Creatinine	glycosyl.N.stearoyl.sphingosine..d18.1.18.0.	Creatinine	0.151451	0.0504234	130	130	0.00324316	0.201194
Creatinine	lithocholate.sulfate..1.	Creatinine	0.142452	0.0451446	130	130	0.00202841	0.201194
age	mannitol.sorbitol	age	-0.175933	0.0581804	130	130	0.0030473	0.201194
age	mannose	age	-0.151142	0.0450897	130	130	0.00136101	0.201194
Creatinine	methionine.sulfone	Creatinine	0.125244	0.0396017	130	130	0.00231189	0.201194
Creatinine	N.butyryl.phenylalanine	Creatinine	0.287915	0.0899825	130	130	0.00175747	0.201194
age	N2.methylarginine	age	-0.148133	0.0465178	130	130	0.00217255	0.201194
age	ribulonate.xylulonate.lyxonate.	age	-0.142427	0.0429725	130	130	0.00154124	0.201194
age	secoisolariciresinol	age	-0.152437	0.0470985	130	130	0.00156094	0.201194
age	sedoheptulose	age	-0.181265	0.0585898	130	130	0.00301272	0.201194
Cis.Cl2CA	taurocholate	Cis.Cl2CA	0.180188	0.0597147	130	130	0.00310935	0.201194
age	xylose	age	-0.243602	0.0733506	130	130	0.00147657	0.201194
Creatinine	linolenoylcarnitine..C18.3..	Creatinine	0.110768	0.0369838	130	130	0.00340201	0.202741
age	maleate	age	-0.0792751	0.0262115	130	130	0.00363232	0.21077
Creatinine	N.butyryl.isoleucine	Creatinine	0.207786	0.0704436	130	130	0.00382229	0.216106
Creatinine	alpha.ketoglutaramate.	Creatinine	0.110481	0.0379317	130	130	0.00436108	0.219497
age	glycerate	age	-0.138826	0.0465853	130	130	0.00402083	0.219497
age	indolelactate	age	-0.171424	0.0587079	130	130	0.00417676	0.219497
age	myo.inositol	age	-0.157608	0.0542717	130	130	0.00437999	0.219497
Creatinine	N.butyryl.leucine	Creatinine	0.216421	0.0743017	130	130	0.00426785	0.219497
Cis.Cl2CA	linoleoyl.linoleoyl.glycerol..18.2.18.2...1..	Cis.Cl2CA	0.193889	0.0672608	130	130	0.00466968	0.228628
Creatinine	N.delta.acetylornithine	Creatinine	0.113625	0.0394602	130	130	0.00476956	0.228628
Creatinine	X12.ketolithocholate	Creatinine	0.139105	0.0488545	130	130	0.00524893	0.246253
Creatinine	arabitol.xylitol	Creatinine	0.276546	0.0975203	130	130	0.00536687	0.246541
age	X2.keto.3.deoxy.gluconate	age	-0.203061	0.0713718	130	130	0.00592887	0.26192
Creatinine	X4.hydroxybenzoate	Creatinine	0.122275	0.0436631	130	130	0.00597671	0.26192
age	X4.hydroxyphenylpyruvate	age	-0.174866	0.0613931	130	130	0.00605802	0.26192
Creatinine	N2.acetyllysine	Creatinine	0.0776651	0.0278314	130	130	0.00636238	0.26979
age	X2R.3R.dihydroxybutyrate	age	-0.0960768	0.0347719	130	130	0.00733237	0.282982
Cis.Cl2CA	X4.hydroxybenzoate	Cis.Cl2CA	-0.119701	0.0437307	130	130	0.00713405	0.282982
Cis.Cl2CA	allantoin	Cis.Cl2CA	-0.184586	0.0672057	130	130	0.00694691	0.282982
Creatinine	heptanoate..7.0.	Creatinine	-0.168058	0.0620081	130	130	0.00770019	0.282982
age	N.acetyltaurine	age	-0.244677	0.088733	130	130	0.00756662	0.282982
Cis.Cl2CA	oleoyl.linoleoyl.glycerol..18.1.18.2...1.	Cis.Cl2CA	0.187225	0.0689164	130	130	0.00756423	0.282982
age	p.cresol.sulfate	age	-0.168736	0.0619727	130	130	0.00743148	0.282982
age	ribonate	age	-0.227516	0.0826374	130	130	0.00762951	0.282982
age	cytosine	age	-0.147939	0.0542366	130	130	0.00813866	0.294193
Cis.Cl2CA	X2..O.methyluridine	Cis.Cl2CA	-0.0908897	0.0339536	130	130	0.00849763	0.302214
Cis.Cl2CA	lysine	Cis.Cl2CA	-0.0776396	0.0290733	130	130	0.0086475	0.302662
Creatinine	X4.hydroxycinnamate	Creatinine	0.136875	0.0523129	130	130	0.0100219	0.306344
Creatinine	X7.12.diketolithocholate	Creatinine	0.17433	0.0663989	130	130	0.00977842	0.306344
Creatinine	alpha.hydroxyisocaproate	Creatinine	0.236051	0.0891369	130	130	0.00917655	0.306344
Creatinine	cholesterol	Creatinine	0.11289	0.0432138	130	130	0.0101316	0.306344
age	glucuronate	age	-0.121905	0.0451666	130	130	0.00890225	0.306344
Cis.Cl2CA	harmane	Cis.Cl2CA	-0.11899	0.0453757	130	130	0.00986377	0.306344
Creatinine	palmitoyl.ethanolamide	Creatinine	0.147689	0.0565055	130	130	0.010142	0.306344
Creatinine	phenylalanylglycine	Creatinine	0.106354	0.0406255	130	130	0.0100354	0.306344
Cis.Cl2CA	pterin	Cis.Cl2CA	0.11832	0.0449774	130	130	0.00963053	0.306344
age	tartronate..hydroxymalonate.	age	-0.0874809	0.0328066	130	130	0.00984478	0.306344
Creatinine	X2.hydroxy.3.methylvalerate	Creatinine	0.211843	0.0819568	130	130	0.0109394	0.322611
Creatinine	stigmasterol	Creatinine	0.0856913	0.0331673	130	130	0.0109732	0.322611
Cis.Cl2CA	choline.phosphate	Cis.Cl2CA	0.208563	0.0810998	130	130	0.0113306	0.325002
age	oleoyl.ethanolamide	age	-0.148	0.0567906	130	130	0.0113493	0.325002
Cis.Cl2CA	X1.oleoyl.GPC..18.1.	Cis.Cl2CA	0.20489	0.0809214	130	130	0.0126235	0.337857
age	X2.4.dihydroxybutyrate	age	-0.122512	0.0480741	130	130	0.0131037	0.337857
age	X4.methyl.2.oxopentanoate	age	-0.247921	0.098031	130	130	0.0140083	0.337857
Creatinine	arachidoylcarnitine..C20..	Creatinine	0.143432	0.0573318	130	130	0.0137971	0.337857
Cis.Cl2CA	carotene.diol..2.	Cis.Cl2CA	-0.0790584	0.0314454	130	130	0.0132452	0.337857
Creatinine	erucoylcarnitine..C22.1..	Creatinine	0.131448	0.0517091	130	130	0.0123743	0.337857
Creatinine	lignoceroylcarnitine..C24..	Creatinine	0.0842346	0.0337698	130	130	0.0139668	0.337857
age	maltose	age	-0.189669	0.0748412	130	130	0.0137624	0.337857
Creatinine	N.acetylphenylalanine	Creatinine	0.149147	0.0589306	130	130	0.0126603	0.337857
Creatinine	N.acetylserine	Creatinine	0.140226	0.0560669	130	130	0.0138332	0.337857
Creatinine	N.propionylalanine	Creatinine	0.116349	0.0467092	130	130	0.0140965	0.337857
Creatinine	N6.N6.dimethyllysine	Creatinine	0.236878	0.0933626	130	130	0.0124542	0.337857
Creatinine	ribitol	Creatinine	0.121333	0.0477287	130	130	0.0125562	0.337857
age	ursolic.acid	age	0.135109	0.0540696	130	130	0.0138023	0.337857
Cis.Cl2CA	vanillic.acid.glycine	Cis.Cl2CA	-0.0776575	0.0308011	130	130	0.0129947	0.337857
Cis.Cl2CA	X4.hydroxybenzyl.alcohol	Cis.Cl2CA	-0.093431	0.037654	130	130	0.0144652	0.339316
age	guanine	age	-0.0957273	0.0385231	130	130	0.014324	0.339316
Creatinine	X3.hydroxymyristate	Creatinine	0.0997606	0.0402672	130	130	0.0146516	0.340072
Creatinine	X2..O.methyluridine	Creatinine	0.082027	0.0335635	130	130	0.0161265	0.342906
age	X3.methyl.2.oxovalerate	age	-0.233262	0.0937396	130	130	0.01556	0.342906
age	apigenin	age	-0.135014	0.0544917	130	130	0.0157799	0.342906
age	diacylglycerol..16.1.18.2..2...16.0.18.3..1...	age	-0.0892798	0.036525	130	130	0.0159528	0.342906
Creatinine	N.acetyl.1.methylhistidine.	Creatinine	0.140547	0.0569542	130	130	0.0149964	0.342906
Cis.Cl2CA	N.alpha.acetylornithine	Cis.Cl2CA	-0.0959806	0.0390104	130	130	0.0152908	0.342906
Creatinine	N.methylalanine	Creatinine	0.147779	0.0605039	130	130	0.0161734	0.342906
Cis.Cl2CA	palmitoyl.linoleoyl.glycerol..16.0.18.2...1..	Cis.Cl2CA	0.0683076	0.0279618	130	130	0.0160266	0.342906
age	phenylpyruvate	age	-0.139872	0.0560435	130	130	0.0155008	0.342906
Creatinine	N.formylanthranilic.acid	Creatinine	0.0639169	0.0262622	130	130	0.0164026	0.344454
Cis.Cl2CA	X1.oleoyl.GPE..18.1.	Cis.Cl2CA	0.0883669	0.0369826	130	130	0.01846	0.350003
Creatinine	X2.hydroxyglutarate	Creatinine	0.115439	0.0484772	130	130	0.018851	0.350003
Creatinine	behenoylcarnitine..C22..	Creatinine	0.107196	0.0450043	130	130	0.0188734	0.350003
age	citrate	age	-0.100321	0.0414463	130	130	0.0181833	0.350003
Creatinine	diaminopimelate	Creatinine	0.120071	0.0505452	130	130	0.0191525	0.350003
Cis.Cl2CA	glycerol	Cis.Cl2CA	0.185071	0.0780098	130	130	0.0192489	0.350003
Creatinine	glycylvaline	Creatinine	0.0781828	0.0326752	130	130	0.0185306	0.350003
Creatinine	hyocholate	Creatinine	0.0977129	0.0409387	130	130	0.0185596	0.350003
Cis.Cl2CA	linoleoyl.linoleoyl.glycerol..18.2.18.2...2..	Cis.Cl2CA	0.163362	0.0677994	130	130	0.0174841	0.350003
Creatinine	lysine	Creatinine	0.0686225	0.0287951	130	130	0.0188891	0.350003
Creatinine	N.acetylisoleucine	Creatinine	0.147971	0.0612523	130	130	0.0172027	0.350003
Cis.Cl2CA	N.methylpipecolate	Cis.Cl2CA	-0.0860326	0.0359109	130	130	0.0181202	0.350003
Cis.Cl2CA	N.succinyl.isoleucine	Cis.Cl2CA	-0.0800596	0.0337776	130	130	0.0193621	0.350003
Cis.Cl2CA	N2.acetyllysine	Cis.Cl2CA	-0.0696137	0.0287055	130	130	0.0170065	0.350003
Creatinine	pentose.acid.	Creatinine	0.131918	0.0553131	130	130	0.0186349	0.350003
Creatinine	phenylpyruvate	Creatinine	0.109312	0.0459991	130	130	0.019524	0.350003
age	taurine	age	-0.263853	0.109416	130	130	0.0187504	0.350003
Creatinine	valerylphenylalanine	Creatinine	0.134298	0.0566944	130	130	0.0194289	0.350003
Cis.Cl2CA	X1.palmitoyl.2.linoleoyl.digalactosylglycerol..16.0.18.2..	Cis.Cl2CA	0.0998932	0.0430772	130	130	0.0221043	0.351588
age	X2.3.dihydroxyisovalerate	age	-0.25829	0.109961	130	130	0.0218118	0.351588
age	X2.hydroxyadipate	age	-0.105782	0.0450928	130	130	0.0206089	0.351588
age	X3.hydroxyvalerate	age	-0.119996	0.0511471	130	130	0.0219251	0.351588
Creatinine	X5.aminovalerate	Creatinine	0.0839879	0.0359454	130	130	0.0211072	0.351588
Creatinine	X7.methylguanine	Creatinine	0.24062	0.103922	130	130	0.0224474	0.351588
Creatinine	alanine	Creatinine	0.0987465	0.0426264	130	130	0.0224798	0.351588
age	caffeate	age	-0.198503	0.0839412	130	130	0.0209707	0.351588
Creatinine	cysteine.s.sulfate	Creatinine	0.0918699	0.0397391	130	130	0.0224825	0.351588
Creatinine	eicosanoylsphingosine..d20.1..	Creatinine	0.135555	0.0583211	130	130	0.0218971	0.351588
Cis.Cl2CA	erucoylcarnitine..C22.1..	Cis.Cl2CA	-0.120566	0.052089	130	130	0.022348	0.351588
Creatinine	nervonoylcarnitine..C24.1..	Creatinine	0.0913105	0.0393807	130	130	0.0221185	0.351588
Cis.Cl2CA	p.hydroxybenzaldehyde	Cis.Cl2CA	-0.158307	0.0679347	130	130	0.0214522	0.351588
Cis.Cl2CA	pheophytin.A	Cis.Cl2CA	-0.0955568	0.0404932	130	130	0.0200613	0.351588
Cis.Cl2CA	pyridoxine..Vitamin.B6.	Cis.Cl2CA	-0.0646791	0.0277	130	130	0.0211921	0.351588
Creatinine	stearoyl.ethanolamide	Creatinine	0.180368	0.077102	130	130	0.0209867	0.351588
Creatinine	taurine	Creatinine	0.267952	0.115872	130	130	0.0224458	0.351588
age	thiamin..Vitamin.B1.	age	-0.181046	0.0759679	130	130	0.0201394	0.351588
Creatinine	mevalonate	Creatinine	0.150571	0.0653894	130	130	0.0230097	0.3548
Cis.Cl2CA	N.acetylthreonine	Cis.Cl2CA	-0.102048	0.0442653	130	130	0.0228707	0.3548
Creatinine	X3.hydroxylaurate	Creatinine	0.0898888	0.0391394	130	130	0.0234316	0.356323
Creatinine	lactosyl.N.palmitoyl.sphingosine..d18.1.16.0.	Creatinine	0.101039	0.0439894	130	130	0.0233561	0.356323
Cis.Cl2CA	X1.oleoylglycerol..18.1.	Cis.Cl2CA	0.0797921	0.0363484	130	130	0.0300603	0.356362
Cis.Cl2CA	X1.palmitoyl.GPI..16.0.	Cis.Cl2CA	0.0938188	0.0414507	130	130	0.025394	0.356362
Cis.Cl2CA	X10.hydroxystearate	Cis.Cl2CA	0.0961292	0.0428054	130	130	0.0265572	0.356362
Cis.Cl2CA	X2.oxo.1.pyrrolidinepropionate	Cis.Cl2CA	-0.0583258	0.0265657	130	130	0.0300767	0.356362
Creatinine	X3..3.hydroxyphenyl.propionate	Creatinine	0.180646	0.0830639	130	130	0.0315915	0.356362
Creatinine	X3.amino.2.piperidone	Creatinine	0.131228	0.0599627	130	130	0.0305536	0.356362
Creatinine	X3.dehydroshikimate	Creatinine	0.110455	0.0507167	130	130	0.0316532	0.356362
Creatinine	X3.formylindole	Creatinine	0.122038	0.0552561	130	130	0.0295143	0.356362
Creatinine	X3.hydroxy.3.methylglutarate	Creatinine	0.112211	0.0496537	130	130	0.0257205	0.356362
age	X3.hydroxybutyrate..BHBA.	age	-0.157223	0.0695688	130	130	0.0270628	0.356362
age	X3.methyl.2.oxobutyrate	age	-0.224073	0.0989318	130	130	0.0270895	0.356362
Creatinine	X4.hydroxybenzyl.alcohol	Creatinine	0.0842699	0.0376719	130	130	0.0271837	0.356362
age	X4.methylcatechol.sulfate	age	-0.104116	0.0475831	130	130	0.0305842	0.356362
Cis.Cl2CA	X5.oxoproline	Cis.Cl2CA	-0.080654	0.0368797	130	130	0.0308716	0.356362
Creatinine	X5.oxoproline	Creatinine	0.0782631	0.0360481	130	130	0.0323231	0.356362
age	aconitate..cis.or.trans.	age	-0.126569	0.0550016	130	130	0.0251251	0.356362
Cis.Cl2CA	alanine	Cis.Cl2CA	-0.0965797	0.043302	130	130	0.0276767	0.356362
Creatinine	biotin	Creatinine	-0.076285	0.0343422	130	130	0.0282076	0.356362
Creatinine	butyrylglycine	Creatinine	0.0814402	0.0364997	130	130	0.0277915	0.356362
Creatinine	calystegine.A3	Creatinine	0.162367	0.0747271	130	130	0.031806	0.356362
Cis.Cl2CA	carotene.diol..1.	Cis.Cl2CA	-0.0513448	0.0237058	130	130	0.0323064	0.356362
Creatinine	ceramide..d18.2.24.1..d18.1.24.2..	Creatinine	0.103151	0.0450007	130	130	0.0236403	0.356362
Creatinine	dehydroepiandrosterone.sulfate..DHEA.S.	Creatinine	0.0809208	0.0354319	130	130	0.0243381	0.356362
Creatinine	dihomo.linolenoylcarnitine..C20.3n3.or.6..	Creatinine	-0.104295	0.0468023	130	130	0.0276996	0.356362
Creatinine	gamma.CEHC	Creatinine	0.105691	0.0474689	130	130	0.0279537	0.356362
age	glucose	age	-0.149218	0.0650054	130	130	0.025038	0.356362
Cis.Cl2CA	glutamate	Cis.Cl2CA	-0.0533257	0.023639	130	130	0.0258842	0.356362
age	glycerol	age	-0.160667	0.0729999	130	130	0.0296391	0.356362
Cis.Cl2CA	hydantoin.5.propionate	Cis.Cl2CA	-0.0893308	0.040211	130	130	0.028181	0.356362
age	hydroxymethylpyrimidine	age	-0.154976	0.0704047	130	130	0.0311119	0.356362
Creatinine	imidazole.propionate	Creatinine	0.191495	0.0839243	130	130	0.0242513	0.356362
Creatinine	indolelactate	Creatinine	0.137204	0.0632897	130	130	0.0321262	0.356362
Creatinine	lithocholate	Creatinine	0.0628747	0.0286815	130	130	0.0303912	0.356362
Cis.Cl2CA	methionine.sulfoxide	Cis.Cl2CA	-0.0955595	0.042503	130	130	0.0263677	0.356362
Creatinine	N.acetylleucine	Creatinine	0.157454	0.071151	130	130	0.028785	0.356362
age	N.acetylserine	age	-0.134462	0.0603819	130	130	0.0292976	0.356362
Creatinine	N.acetyltaurine	Creatinine	0.198894	0.0909435	130	130	0.0306942	0.356362
age	N.formylanthranilic.acid	age	-0.054832	0.024361	130	130	0.026203	0.356362
Creatinine	N6.acetyllysine	Creatinine	0.0598955	0.0275415	130	130	0.0317688	0.356362
Creatinine	N6.carboxyethyllysine	Creatinine	0.102786	0.0459966	130	130	0.0276895	0.356362
Creatinine	N6.carboxymethyllysine	Creatinine	0.114273	0.0518213	130	130	0.0293889	0.356362
Creatinine	N6.methyllysine	Creatinine	0.122292	0.0543785	130	130	0.0264453	0.356362
Cis.Cl2CA	nervonoylcarnitine..C24.1..	Cis.Cl2CA	-0.0861135	0.0392964	130	130	0.0303393	0.356362
Creatinine	ornithine	Creatinine	0.127655	0.0582938	130	130	0.0304827	0.356362
Creatinine	palmitoleoylcarnitine..C16.1..	Creatinine	-0.0972368	0.0441164	130	130	0.0294097	0.356362
Creatinine	phenylalanylalanine	Creatinine	0.0671658	0.0309334	130	130	0.0319052	0.356362
Cis.Cl2CA	pimelate..C7.DC.	Cis.Cl2CA	-0.0833713	0.0366172	130	130	0.0245844	0.356362
Creatinine	pregnenetriol.sulfate.	Creatinine	0.0680825	0.0299601	130	130	0.0249219	0.356362
age	propionylcarnitine..C3.	age	-0.100436	0.0447148	130	130	0.0280508	0.356362
Cis.Cl2CA	ribitol	Cis.Cl2CA	-0.110445	0.048698	130	130	0.0252702	0.356362
Creatinine	riboflavin..Vitamin.B2.	Creatinine	0.0805262	0.0368012	130	130	0.0307779	0.356362
Creatinine	ribulonate.xylulonate.lyxonate.	Creatinine	0.100966	0.0461443	130	130	0.0305883	0.356362
Creatinine	salicylate	Creatinine	0.101327	0.0465537	130	130	0.0315214	0.356362
Creatinine	sphinganine	Creatinine	0.123161	0.0565507	130	130	0.0316628	0.356362
Creatinine	trimethylamine.N.oxide	Creatinine	0.102603	0.046173	130	130	0.0282155	0.356362
Creatinine	X7.ketocholesterol	Creatinine	0.0625598	0.0289903	130	130	0.0330464	0.362524
Cis.Cl2CA	N6.acetyllysine	Cis.Cl2CA	-0.0599142	0.0278178	130	130	0.033289	0.362898
age	quinolinate	age	0.0410484	0.0190774	130	130	0.0334096	0.362898
Creatinine	X3..4.hydroxyphenyl.propionate	Creatinine	0.167884	0.0788328	130	130	0.0352293	0.364697
Creatinine	X3.hydroxytridecanoate	Creatinine	0.102196	0.0477115	130	130	0.0342017	0.364697
Creatinine	X7.methylurate	Creatinine	0.0948229	0.0444958	130	130	0.0351488	0.364697
Cis.Cl2CA	adipate..C6.DC.	Cis.Cl2CA	-0.0530885	0.0249018	130	130	0.0350665	0.364697
Cis.Cl2CA	alpha.ketoglutarate	Cis.Cl2CA	-0.113311	0.0529176	130	130	0.0343991	0.364697
age	N.carbamoylalanine	age	0.0574181	0.0267202	130	130	0.0352251	0.364697
Creatinine	N.isobutyryl.phenylalanine	Creatinine	0.126282	0.0590231	130	130	0.0344012	0.364697
Creatinine	p.hydroxybenzaldehyde	Creatinine	0.146401	0.068351	130	130	0.0342149	0.364697
Creatinine	threonate	Creatinine	0.0885488	0.0415012	130	130	0.035045	0.364697
Creatinine	valylleucine	Creatinine	0.0761976	0.0356763	130	130	0.034775	0.364697
Creatinine	chenodeoxycholic.acid.sulfate..1.	Creatinine	0.164031	0.0771784	130	130	0.0356033	0.364711
Creatinine	glutaminylleucine	Creatinine	0.0619593	0.0291087	130	130	0.0355754	0.364711
Creatinine	stearoyl.linoleoyl.glycerol..18.0.18.2...2..	Creatinine	-0.10587	0.0498504	130	130	0.0357268	0.364711
Creatinine	biliverdin	Creatinine	0.0660429	0.0312814	130	130	0.0368084	0.374021
Creatinine	azelate..C9.DC.	Creatinine	-0.0705828	0.0334368	130	130	0.037369	0.376249
Cis.Cl2CA	N.acetylmethionine.sulfoxide	Cis.Cl2CA	-0.106699	0.0506531	130	130	0.0373077	0.376249
Creatinine	X2.8.quinolinediol	Creatinine	-0.2175	0.103886	130	130	0.0383806	0.377809
Creatinine	X2.hydroxypalmitate	Creatinine	0.103459	0.049327	130	130	0.0380535	0.377809
Creatinine	X2.methylcitrate.homocitrate	Creatinine	0.107238	0.0511035	130	130	0.0379452	0.377809
age	X4.hydroxycinnamate	age	-0.104977	0.049584	130	130	0.0383302	0.377809
Cis.Cl2CA	piperidine	Cis.Cl2CA	-0.104778	0.0498972	130	130	0.03782	0.377809
Creatinine	alpha.hydroxyisovalerate	Creatinine	0.193228	0.0924916	130	130	0.0388248	0.378964
age	alpha.ketoglutarate	age	-0.127178	0.0602903	130	130	0.0388417	0.378964
Creatinine	X10.hydroxystearate	Creatinine	-0.0882883	0.0425678	130	130	0.0403155	0.380434
Cis.Cl2CA	X3.4.dihydroxybenzoate	Cis.Cl2CA	-0.0674939	0.032506	130	130	0.0401366	0.380434
Cis.Cl2CA	X4.methyl.2.oxopentanoate	Cis.Cl2CA	-0.177814	0.0854056	130	130	0.0396238	0.380434
Cis.Cl2CA	X7.ketocholesterol	Cis.Cl2CA	-0.0605944	0.0291707	130	130	0.0399269	0.380434
age	arginine	age	-0.107786	0.0515148	130	130	0.0403411	0.380434
Cis.Cl2CA	diaminopimelate	Cis.Cl2CA	-0.104946	0.0506415	130	130	0.0403661	0.380434
Creatinine	eicosenoylcarnitine..C20.1..	Creatinine	0.111051	0.0535661	130	130	0.0403726	0.380434
Creatinine	gamma.glutamyl.epsilon.lysine	Creatinine	0.0752322	0.0360909	130	130	0.0394491	0.380434
Creatinine	N.acetylmethionine	Creatinine	0.106108	0.051257	130	130	0.0405707	0.380674
Creatinine	X2R.3R.dihydroxybutyrate	Creatinine	0.0689792	0.0334637	130	130	0.0415241	0.381631
Creatinine	X3.4.dihydroxybenzoate	Creatinine	0.0656902	0.0318763	130	130	0.0418432	0.381631
Creatinine	beta.alanine	Creatinine	0.129525	0.0627777	130	130	0.0412668	0.381631
Creatinine	N.acetylalanine	Creatinine	0.0937615	0.0454323	130	130	0.0412508	0.381631
age	N.acetylmethionine.sulfoxide	age	-0.115331	0.0554004	130	130	0.0412672	0.381631
Cis.Cl2CA	oleoyl.linoleoyl.glycerol..18.1.18.2...2.	Cis.Cl2CA	0.128393	0.0624328	130	130	0.0418843	0.381631
Cis.Cl2CA	taurochenodeoxycholate	Cis.Cl2CA	0.106282	0.051606	130	130	0.0416107	0.381631
Creatinine	X2.hydroxybutyrate.2.hydroxyisobutyrate	Creatinine	0.0825406	0.0405383	130	130	0.0440433	0.388462
Creatinine	X2.methylbutyrylphenylalanine	Creatinine	0.0981195	0.0480829	130	130	0.0434633	0.388462
Creatinine	X3.methyladipate	Creatinine	-0.0787662	0.0386602	130	130	0.0440316	0.388462
Cis.Cl2CA	gamma.glutamyl.epsilon.lysine	Cis.Cl2CA	-0.0745521	0.0364502	130	130	0.0430603	0.388462
age	genistein	age	-0.162698	0.0772641	130	130	0.0434606	0.388462
Cis.Cl2CA	N.acetylarginine	Cis.Cl2CA	-0.0694134	0.0340938	130	130	0.044012	0.388462
Creatinine	N.acetylvaline	Creatinine	0.113349	0.0555304	130	130	0.0434053	0.388462
Creatinine	sulfate.	Creatinine	0.119434	0.0585753	130	130	0.0436641	0.388462
Creatinine	X3.hydroxysebacate	Creatinine	0.101541	0.0500246	130	130	0.0447832	0.388767
Cis.Cl2CA	beta.sitosterol	Cis.Cl2CA	0.0744217	0.0366485	130	130	0.0444781	0.388767
Creatinine	N.propionylmethionine	Creatinine	0.1357	0.0669035	130	130	0.044726	0.388767
age	oleoyl.oleoyl.glycerol..18.1.18.1...2..	age	-0.128066	0.0631064	130	130	0.0446152	0.388767
Creatinine	X3.hydroxystearate	Creatinine	-0.151764	0.0751051	130	130	0.0456367	0.394623
Creatinine	X3.ketosphinganine	Creatinine	0.0633231	0.0313491	130	130	0.0458551	0.394963
Creatinine	X1.linoleoyl.2.linolenoyl.GPC..18.2.18.3..	Creatinine	0.105764	0.0527293	130	130	0.0471091	0.401079
Creatinine	X4.acetamidobutanoate	Creatinine	0.106127	0.0528518	130	130	0.0468747	0.401079
Creatinine	N.acetylhistamine	Creatinine	0.221144	0.110203	130	130	0.0471109	0.401079
age	X1.2.dilinoleoyl.digalactosylglycerol..18.2.18.2..	age	-0.0600207	0.0299613	130	130	0.0492119	0.401276
Cis.Cl2CA	X1.methyladenine	Cis.Cl2CA	-0.0693692	0.0346913	130	130	0.0481412	0.401276
Cis.Cl2CA	X3.methyl.2.oxovalerate	Cis.Cl2CA	-0.162499	0.081592	130	130	0.0488544	0.401276
Creatinine	X6.oxopiperidine.2.carboxylate	Creatinine	0.0431849	0.0216005	130	130	0.0478612	0.401276
Creatinine	D.urobilin	Creatinine	0.139381	0.0701894	130	130	0.0493178	0.401276
Cis.Cl2CA	dodecanedioate..C12.DC.	Cis.Cl2CA	0.107497	0.0539008	130	130	0.0486292	0.401276
Creatinine	leucine	Creatinine	0.0683879	0.0343987	130	130	0.0491304	0.401276
age	lignoceroylcarnitine..C24..	age	0.0624607	0.031325	130	130	0.0484056	0.401276
age	linoleoylcarnitine..C18.2..	age	-0.0840745	0.0423056	130	130	0.0491462	0.401276
Creatinine	lithocholic.acid.sulfate..2.	Creatinine	0.200828	0.100933	130	130	0.0488848	0.401276
Creatinine	N.methylhydantoin	Creatinine	0.11249	0.0563821	130	130	0.0482749	0.401276
age	serine	age	-0.0592637	0.0294895	130	130	0.0488224	0.401276
Cis.Cl2CA	N.methylalanine	Cis.Cl2CA	-0.120971	0.0609735	130	130	0.0495736	0.401874
Creatinine	X3.sulfo.L.alanine	Creatinine	0.10812	0.0546708	130	130	0.0502541	0.405898
Creatinine	erythronate.	Creatinine	0.0692457	0.0350518	130	130	0.0506304	0.406664
Creatinine	N.acetylputrescine	Creatinine	0.207922	0.105357	130	130	0.0507177	0.406664
Creatinine	dihydroferulate	Creatinine	0.0825898	0.0421208	130	130	0.0523744	0.409441
Cis.Cl2CA	methionine	Cis.Cl2CA	-0.0441711	0.0225533	130	130	0.0525251	0.409441
[truncated: 1,928 more rows]

## Sheet: S5
metadata	feature	value	coef	stderr	N	N.not.0	pval	qval
[truncated: 2,205 more rows]

[truncated: 22 more sheets: S6, S7, S8, S9, S10, S11, S12, S13, S14, S15, S16, S17, S18, S19, S20, S21, S22, S23, S24, S25 …]
